# Supplementary material for: An integrated analysis of prognostic mRNA signature in early- and progressive-stage gastric adenocarcinoma
Source: Front Mol Biosci. 2023 Jan 4;9:1022056. doi: 10.3389/fmolb.2022.1022056 (PMC9846543; doi:10.3389/fmolb.2022.1022056)
Supplement: Supplementary file 2 [file DataSheet1.ZIP]

Archive with 23 entries (15 files):
- 3.diff/
- 3.diff/edger.txt
- 4.cox/
- 4.cox/expgetUNIEXP.txt
- 4.cox/mnultivariateCox.txt
- 4.cox/ROC.R.txt
- 4.cox/univariateCox.txt
- 5.overall stage-function/
- 5.overall stage-function/BUBBLE.txt
- 5.overall stage-function/CIR.txt
- 6.early and progressive stage-function/
- 6.early and progressive stage-function/IRGPI25.GSEA.txt
- 7.clinical factors/
- 7.clinical factors/RNAMTTHY22.INDEP.txt
- 8.model validation in subgroup/
- 8.model validation in subgroup/exp.survival.txt
- 8.model validation in subgroup/RNAmethy20.riskPlot.txt
- 1.download/
- 1.download/mRNA_merge.txt
- 1.download/putFilesToOneDir.txt
- 2.idtrans/
- 2.idtrans/biotype.txt
- 2.idtrans/getsymbol.txt
