# Supplementary material for: An integrated analysis of prognostic mRNA signature in early- and progressive-stage gastric adenocarcinoma
Source: Front Mol Biosci. 2023 Jan 4;9:1022056. doi: 10.3389/fmolb.2022.1022056 (PMC9846543; doi:10.3389/fmolb.2022.1022056)
Supplement: Supplementary file 2 [file DataSheet1.ZIP › 4.cox/expgetUNIEXP.txt]

use strict;
use warnings;

my %hash=();

open(RF,"gene.txt") or die $!;
while(my $line=<RF>){
	chomp($line);
	$line=~s/^\s+|\s+$//g;
	$hash{$line}=1;
}
close(RF);

######Video source: http://ke.biowolf.cn
######������ѧ��: https://www.biowolf.cn/
######΢�Ź��ںţ�biowolf_cn
######�������䣺2749657388@qq.com
######����΢��: 18520221056

my @indexs=();

open(RF,"survivalInput.txt") or die $!;
open(WF,">lassoInput.txt") or die $!;
while(my $line=<RF>){
	my @arr=split(/\t/,$line);
	if($.==1){
		print WF "$arr[0]\t$arr[1]\t$arr[2]";
		for(my $i=1;$i<=$#arr;$i++){
			if(exists $hash{$arr[$i]}){
				push(@indexs,$i);
				print WF "\t$arr[$i]";
			}
		}
		print WF "\n";
	}
	else{
		print WF "$arr[0]\t$arr[1]\t$arr[2]";
		foreach my $geneIndex(@indexs){
			print WF "\t$arr[$geneIndex]";
		}
		print WF "\n";
	}
}
close(WF);
close(RF);

######Video source: http://ke.biowolf.cn
######������ѧ��: https://www.biowolf.cn/
######΢�Ź��ںţ�biowolf_cn
######�������䣺2749657388@qq.com
######����΢��: 18520221056
