# Supplementary material for: An integrated analysis of prognostic mRNA signature in early- and progressive-stage gastric adenocarcinoma
Source: Front Mol Biosci. 2023 Jan 4;9:1022056. doi: 10.3389/fmolb.2022.1022056 (PMC9846543; doi:10.3389/fmolb.2022.1022056)
Supplement: Supplementary file 2 [file DataSheet1.ZIP › 4.cox/mnultivariateCox.txt]

library(survival)
library(ggplot2)
library(survminer)
library(timeROC)
setwd("D:\\Users\\ZHUANGKAI\\Desktop\\��֢ת��\\tcga\\4.cox����֤")
rt=read.table("multiInput.txt",header=T,sep="\t",check.names=F,row.names=1)
rt[,3:ncol(rt)]=log2(rt[,3:ncol(rt)]+1)
rt[,"futime"]=rt[,"futime"]/365
cox <- coxph(Surv(futime, fustat) ~ ., data = rt)
cox=step(cox,direction = "both")
riskScore=predict(cox,type="risk",newdata=rt)
risk=as.vector(ifelse(riskScore>median(riskScore),"high","low"))
write.table(cbind(id=rownames(cbind(rt[,1:2],riskScore,risk)),cbind(rt[,1:2],riskScore,risk)),file="risk.txt",sep="\t",quote=F,row.names=F)
cox
multiCoxSum=summary(cox)

outTab=data.frame()
outTab=cbind(
        coef=multiCoxSum$coefficients[,"coef"],
        HR=multiCoxSum$conf.int[,"exp(coef)"],
        HR.95L=multiCoxSum$conf.int[,"lower .95"],
        HR.95H=multiCoxSum$conf.int[,"upper .95"],
        pvalue=multiCoxSum$coefficients[,"Pr(>|z|)"])
outTab=cbind(id=row.names(outTab),outTab)
write.table(outTab,file="multiCox.xls",sep="\t",row.names=F,quote=F)

tiff(file="foreast.tiff",
     width = 18,
     height = 12,
     units="cm",
     compression = "lzw",
     bg="white",
     res = 600
)
ggforest(cox,data=rt,
         main="Hzaard ratio",
         cpositions=c(0.02,0.22,0.4),
         fontsize = 0.7,
         refLabel = "reference",noDigits = 2)
dev.off()

###��������
rt=read.table("risk.txt",header=T,sep="\t")
diff=survdiff(Surv(futime, fustat) ~risk,data = rt)
pValue=1-pchisq(diff$chisq,df=1)
pValue=round(pValue,5)
fit <- survfit(Surv(futime, fustat) ~ risk, data = rt)
summary(fit)    #�鿴����������
pdf(file="survival.pdf")
plot(fit, lty = 2:3,col=c("red","blue"),xlab="time (year)",ylab="survival rate",
     main=paste("survival curve (p=", pValue ,")",sep=""),mark.time=T)
legend("topright", c("high risk", "low risk"), lty = 2:3, col=c("red","blue"))
dev.off()

###ROC����
ROC_rt<-timeROC(T=rt$futime,delta=rt$fustat,
                marker=rt$riskScore,cause=1,
                weighting='marginal',
                times=c(1,3,5),ROC=TRUE)                                             #��Ӧ����ɸ��ģ�����Ҳ��Ҫ��Ӧ����
pdf(file="ROC.pdf")
par(oma=c(0.5,1,0,1),font.lab=1.5,font.axis=1.5)
plot(ROC_rt,time=1,title=FALSE,lwd=2)
plot(ROC_rt,time=3,col='blue',add=TRUE,title=FALSE,lwd=2)
plot(ROC_rt,time=5,col='black',add=TRUE,title=FALSE,lwd=2)
legend('bottomright',
       c(paste0('AUC at 1 years: ',round(ROC_rt$AUC[1],2)),
         paste0('AUC at 3 years: ',round(ROC_rt$AUC[2],2)),
         paste0('AUC at 5 years: ',round(ROC_rt$AUC[3],2))),
       col=c('red','blue','black'),lwd=2,bty = 'n')
dev.off()
cox
