# Supplementary material for: An integrated analysis of prognostic mRNA signature in early- and progressive-stage gastric adenocarcinoma
Source: Front Mol Biosci. 2023 Jan 4;9:1022056. doi: 10.3389/fmolb.2022.1022056 (PMC9846543; doi:10.3389/fmolb.2022.1022056)
Supplement: Supplementary file 2 [file DataSheet1.ZIP › 4.cox/ROC.R.txt]

setwd("G:\\有效数据\\PPI预后模型-都有效\\new-ROC\\总") 
rt=read.table("risk.txt",header=T,sep="\t",check.names=F,row.names=1)
library(survival)
library(timeROC)
ROC_rt<-timeROC(T=rt$futime,delta=rt$fustat,
                marker=rt$riskScore,cause=1,
                weighting='marginal',
                times=c(5),ROC=TRUE)
pdf(file="ROC6.pdf")
par(oma=c(0.5,1,0,1),font.lab=1.5,font.axis=1.5,cex.lab=1.5,cex.axis =1.4)
plot(ROC_rt,time=5,title=FALSE,lwd=2)


legend('bottomright',,cex = 1.5,
       paste0('AUC at 5 years: ',round(ROC_rt$AUC[2],2))
       ,
       col=c('red'),lwd=2,bty = 'n')
dev.off()
