# Supplementary material for: An integrated analysis of prognostic mRNA signature in early- and progressive-stage gastric adenocarcinoma
Source: Front Mol Biosci. 2023 Jan 4;9:1022056. doi: 10.3389/fmolb.2022.1022056 (PMC9846543; doi:10.3389/fmolb.2022.1022056)
Supplement: Supplementary file 2 [file DataSheet1.ZIP › 5.overall stage-function/BUBBLE.txt]

setwd("E:\\8.θ�ٰ�\\12\\12\\12����\\KOBAS")

library(ggplot2)
Term = read.table("input.txt",header = T,sep="\t")  
p = ggplot(Term,aes(PValue,Term))
p=p + geom_point()
p=p + geom_point(aes(size=Count))
pbubble = p+ geom_point(aes(size=Count,color=-1*log10(PValue)))
pr = pbubble+scale_color_gradient(low="green",high = "red")
pr = pr+labs(color=expression(-log[10](PValue)),size="Count",  x="PValue",y="Terms")
pr=pr + theme_bw()+ theme(text = element_text(size=15))
ggsave("KEGG GO.tiff",width=8,height=4.5)
ggsave("KEGG GO.pdf",width=8,height=4.5)
