# Supplementary material for: An integrated analysis of prognostic mRNA signature in early- and progressive-stage gastric adenocarcinoma
Source: Front Mol Biosci. 2023 Jan 4;9:1022056. doi: 10.3389/fmolb.2022.1022056 (PMC9846543; doi:10.3389/fmolb.2022.1022056)
Supplement: Supplementary file 2 [file DataSheet1.ZIP › 5.overall stage-function/CIR.txt]

library("clusterProfiler")
library("org.Hs.eg.db")
library("enrichplot")
library("ggplot2")
library(GOplot)
setwd("E:\\8.θ�ٰ�\\34\\����\\34�� KOBAS kegg\\��ͼ")                   #���ù���Ŀ¼
rt=read.table("34.txt", header=T, sep="\t", check.names=F)     #��ȡ�����ļ�
rownames(rt)=rt[,1]
exp=rt[,2:ncol(rt)]
pdf(file="GOcircos set3.pdf", width=22, height=22)
GOChord(exp, 
        space = 0.05,           #����֮��ļ��
        gene.order = 'logFC',    #����logFCֵ�Ի�������
        gene.space = 0.25,       #��������ԲȦ����Ծ���
        gene.size = 10,           #�����������С
        ribbon.col=brewer.pal(8, "Set3"),
        border.size = 0.1,#������ϸ
        process.label = 16)       #GO�����С
dev.off()
