# Supplementary material for: An integrated analysis of prognostic mRNA signature in early- and progressive-stage gastric adenocarcinoma
Source: Front Mol Biosci. 2023 Jan 4;9:1022056. doi: 10.3389/fmolb.2022.1022056 (PMC9846543; doi:10.3389/fmolb.2022.1022056)
Supplement: Supplementary file 2 [file DataSheet1.ZIP › 8.model validation in subgroup/exp.survival.txt]

setwd("E:\\1.��֢ת��\\15.���ٰ�mrna\\FC=1��0.05\\1.ת��vs����\\1.���ٰ�\\tcga mrna\\6.lasso\\���15")   #����Ŀ¼�����޸ģ�
library(survival)

library(survminer)
library(timeROC)
rt=read.table("risk.txt",header=T,sep="\t")
diff=survdiff(Surv(futime, fustat) ~risk,data = rt)
pValue=1-pchisq(diff$chisq,df=1)
pValue=round(pValue,5)
fit <- survfit(Surv(futime, fustat) ~ risk, data = rt)
summary(fit)    #�鿴����������
pdf(file="survival.pdf",width=5.5,height=5.5)
plot(fit,
     lwd=3,
     cex.lab=1.4,cex.axis =1.3,
     cex.main=1.3,
     col=c("red","blue"),
     xlab="Time (year)",
     ylab="Survival rate",
     main=paste("Survival curve (p=", pValue ,")",sep=""),
     mark.time=T)
legend("topright", 
       c("high risk", "low risk"),
       lwd=2,cex=1,
       col=c("red","blue"))
dev.off()

###ROC����
ROC_rt<-timeROC(T=rt$futime,delta=rt$fustat,
                marker=rt$riskScore,cause=1,
                weighting='marginal',
                times=c(1,3,5),ROC=TRUE)                                             #��Ӧ����ɸ��ģ�����Ҳ��Ҫ��Ӧ����
pdf(file="ROC.pdf",width=5.5,height=5.5)
par(font.lab=1.5,font.axis=1.5,cex.lab=1.4,cex.axis =1.3)
plot(ROC_rt,time=1,title=FALSE,lwd=2)
plot(ROC_rt,time=3,col='blue',add=TRUE,title=FALSE,lwd=2)
plot(ROC_rt,time=5,col='black',add=TRUE,title=FALSE,lwd=2)
legend('bottomright',cex = 1.3,
       c(paste0('AUC at 1 years: ',round(ROC_rt$AUC[1],2)),
         paste0('AUC at 3 years: ',round(ROC_rt$AUC[2],2)),
         paste0('AUC at 5 years: ',round(ROC_rt$AUC[3],2))),
       col=c('red','blue','black'),lwd=3,bty = 'n')
dev.off()

######Video source: http://ke.biowolf.cn
######������ѧ��: https://www.biowolf.cn/
######΢�Ź��ںţ�biowolf_cn
######�������䣺2749657388@qq.com
######����΢��: 18520221056
