# Supplementary material for: An integrated analysis of prognostic mRNA signature in early- and progressive-stage gastric adenocarcinoma
Source: Front Mol Biosci. 2023 Jan 4;9:1022056. doi: 10.3389/fmolb.2022.1022056 (PMC9846543; doi:10.3389/fmolb.2022.1022056)
Supplement: Supplementary file 2 [file DataSheet1.ZIP › 8.model validation in subgroup/RNAmethy20.riskPlot.txt]

#install.packages("pheatmap")

library(pheatmap)
setwd("D:\\biowolf\\RNAmethy\\20.riskPlot")             #���ù���Ŀ¼
rt=read.table("risk.txt",sep="\t",header=T,row.names=1,check.names=F)       #��ȡ�����ļ�
rt=rt[order(rt$riskScore),]                                     #����riskScore����Ʒ����

#���Ʒ�������
riskClass=rt[,"risk"]
lowLength=length(riskClass[riskClass=="low"])
highLength=length(riskClass[riskClass=="high"])
line=rt[,"riskScore"]
line[line>10]=10
pdf(file="riskScore.pdf",width = 10,height = 3.5)
plot(line,cex.lab=1.4,cex.axis =1.3,
     cex.main=1.3,
     type="p",
     pch=20,
     xlab="Patients (increasing risk socre)",
     ylab="Risk score",
     col=c(rep("green",lowLength),
     rep("red",highLength)))
abline(h=median(rt$riskScore),v=lowLength,lty=2)
legend("topleft", c("High risk", "Low risk"),bty="n",pch=19,col=c("red","green"),cex=1.2)
dev.off()

#��������״̬ͼ
color=as.vector(rt$fustat)
color[color==1]="red"
color[color==0]="green"
pdf(file="survStat.pdf",width = 10,height = 3.5)
plot(rt$futime,cex.lab=1.4,cex.axis =1.3,
     cex.main=1.3,
     pch=19,
     xlab="Patients (increasing risk socre)",
     ylab="Survival time (years)",
     col=color)
legend("topleft", c("Dead", "Alive"),bty="n",pch=19,col=c("red","green"),cex=1.2)
abline(v=lowLength,lty=2)
dev.off()

#���Ʒ�����ͼ
rt1=log2(rt[c(3:(ncol(rt)-2))]+1)
rt1=t(rt1)
annotation=data.frame(type=rt[,ncol(rt)])
rownames(annotation)=rownames(rt)
pdf(file="heatmap.pdf",width = 10,height = 3.5)
pheatmap(rt1,
         annotation=annotation, 
         cluster_cols = FALSE,
         fontsize_row=10,
         show_colnames = F,
         fontsize_col=3,
         color = colorRampPalette(c("green", "black", "red"))(50), 
         fontsize = 8
         )
dev.off()

######Video source: https://ke.biowolf.cn
######������ѧ��: https://www.biowolf.cn/
######΢�Ź��ںţ�biowolf_cn
######�������䣺biowolf@foxmail.com
######����΢��: 18520221056
