# Supplementary material for: An integrated analysis of prognostic mRNA signature in early- and progressive-stage gastric adenocarcinoma
Source: Front Mol Biosci. 2023 Jan 4;9:1022056. doi: 10.3389/fmolb.2022.1022056 (PMC9846543; doi:10.3389/fmolb.2022.1022056)
Supplement: Supplementary file 5 [file Table1.XLSX]

## Sheet: Sheet1
Supplementary Table 1. Baseline Characteristics of STAD patients in QPCR assay. The statistical analysis was performed using Pearson’s χ2 test or likelihood ratio test; P-value < 0.05 was considered statiscally significant.
	Early stage	Progressive stage	P-value
Variable
Gender			0.713
Male	10	14
Female	3	3
Age (Y)			0.696
<60	3	5
≥60	10	12
T STAGE			0.001
T1	1	0
T2	3	0
T3	9	9
T4	0	8
N STAGE			<0.001
N0	6	3
N1	6	1
N2	1	7
N3	0	6
M STAGE			0.056
M0	13	14
M1	0	3

## Sheet: Sheet2
Supplementary Table 2. The relationships between the expression of IGFBP1 and CHAF1A and clinicopathological factors of STAD patients in IHC assay. The statistical analysis was performed using Pearson’s χ2 test and likelihood ratio test; P-value<0.05 was considered significant.
Variable	IGFBP1 expression			P-value			Variable	CHAF1A expression			P-value
	None/low	Moderate	Strong					None/low	Moderate	Strong
Gender				0.09			Gender				0.342
Male	1	12	47				Male	1	8	51
Female	0	1	23				Female	1	1	22
Age (Y)				0.111			Age (Y)				0.117
<60	1	7	22				<60	1	6	23
≥60	0	6	48				≥60	1	3	50
T STAGE				0.218			T STAGE				0.388
T1	0	0	1				T1	0	0	1
T2	0	0	10				T2	1	0	9
T3	1	5	38				T3	1	4	39
T4	0	8	21				T4	0	5	24
N STAGE				0.663			N STAGE				0.574
N0	0	2	17				N0	0	1	18
N1	0	4	12				N1	1	3	12
N2	0	4	18				N2	0	2	20
N3	1	3	23				N3	1	3	23
M STAGE							M STAGE
M0	1	12	69	0.504			M0	2	8	72	0.358
M1	0	1	1				M1	0	1	1

## Sheet: Sheet3
Supplementary Table 3. DEGs of the overall-, early-, and progressive-stage STAD patients.
the overall-stage STAD		the early-stage STAD		the progressive-stage STAD
up-regulated	down-regulated	up-regulated	down-regulated	up-regulated	down-regulated
MTHFD1L	ENPP7	ESM1	VEGFD	KIF14	PRH2
ESM1	ASAH2	COL10A1	SYNPO2L	MTHFD1L	S100G
COL10A1	SYNPO2L	NFE2L3	BTG2	ANLN	PRR4
ECT2	FLG	GABRD	FLG	CENPF	MS4A10
NFE2L3	MS4A10	MTHFD1L	GADD45B	ESM1	ENPP7
CLSPN	S100G	ACAN	KRT1	CLSPN	AQP10
KIF14	ALOX12	CST1	ALOX12	KIF18B	RBP2
STIL	KRT1	CTHRC1	ENPP7	KNTC1	CA7
ACAN	MEP1B	IBSP	ZNF365	STIL	SLC28A1
CST1	ENPP3	ECT2	DPT	CENPE	CBR1
E2F3	TREH	CLSPN	MS4A10	HELLS	ASAH2
CTHRC1	CA7	TEAD4	ASAH2	ECT2	LCT
HELLS	SLC28A1	DSCC1	CSRNP1	ATAD2	CLEC3B
ATAD2	AQP10	ATP11A	CLEC3B	ASPM	APOC3
INHBA	CLEC3B	STIL	LYVE1	BRCA2	SLC2A5
XRCC2	ZG16	ZNF695	GPM6B	ZWILCH	MEP1B
ZWILCH	RBP2	INHBA	HPCAL4	KIF23	ZG16
MTBP	SLC2A5	ATAD2	ZG16	POLQ	CELA2A
CIP2A	SLC5A4	ADAM12	GIP	GEN1	NAT8
GABRD	CBR1	E2F3	KCNA5	ATAD5	PLA2G1B
KIF23	EMP1	KIF14	INAFM2	MTBP	SYNPO2L
WNT2	DPT	HOXC11	HPSE2	XRCC2	NKX3-1
FANCI	BEST4	WNT2	MPZ	INHBA	GAST
ADAMTS12	LCT	CIP2A	EMP1	COL10A1	CPA1
SLC39A10	NAALADL1	MEST	MEP1B	MMS22L	SLC2A7
DSCC1	SLC25A34	MMP11	LY6G6C	ARHGAP11A	MAL
PGM2L1	GIP	CHRNA1	PER1	EXO1	ACY3
KNTC1	GPM6B	COL11A1	CITED2	WNT2	CFD
ATAD5	SLC6A4	ENC1	TREH	IQGAP3	KCNE2
C1orf112	BTG2	RAD51AP1	AQP4	RECQL4	BPIFB2
EXO1	GAST	XRCC2	MYOC	TMEM26	MUC22
ANLN	BNIPL	FANCI	MTUS2	CCDC150	ENPP3
CENPI	UNC45B	C1QTNF6	PPP1R1A	KIF18A	SLC51A
EME1	ACER1	ADAMTS12	UNC45B	CAD	GYS2
ADAM12	SLC2A7	RFC3	PLCD4	E2F3	LYVE1
DTL	KHK	ETV4	CKMT2	BRCA1	DPT
KIF18B	GYS2	LRFN4	HLF	ADAMTS12	SHBG
ENC1	ZNF365	HELLS	GSN	PDCD11	CYP3A4
ARHGAP11A	TTC36	MTBP	SH3BGR	BUB1B	DEFB131A
RAD51AP1	PCK2	SALL4	FGL2	TIMELESS	BEST4
RFC3	G6PC	TNFRSF10B	ARC	FANCI	TREH
DNA2	RAET1E	DCSTAMP	PRRT4	RCC2	ALDOB
CENPF	LYVE1	HMGB3	PYGM	MKI67	CPB1
ATP11A	SLC51A	PGM2L1	TSPYL2	DTL	CELA3A
DLEU7	INAFM2	CHEK1	ACER1	OSBPL3	SIGLEC11
TPX2	GLTP	BGN	GLTP	CIP2A	RNASE1
TRIP13	PPL	SOX9	KLF10	TICRR	C11orf86
FAM72A	CFD	FAM72A	GNG7	PRC1	NAALADL1
IQGAP3	CSRNP1	ZWILCH	PCOLCE2	WDR62	KHK
MMP11	MYOC	KIF23	RCAN2	CENPO	APOA4
KIF18A	LGI3	TRIP13	KAT2B	BUB1	RNF222
COL11A1	ENDOU	MTFR2	DGKB	EME1	PCK2
CENPO	GADD45B	HOXC10	SPX	SLC39A10	C16orf89
LRFN4	ASPDH	EME1	PDK4	CENPI	ASPDH
C1QTNF6	DEFB131A	KIF26B	JCHAIN	KIF15	TMEM253
MCM10	VSIG10L	RUNX1	ELL2	E2F7	CIDEC
CENPL	MTTP	CFAP157	LGI3	CKAP5	JCHAIN
TBC1D31	CMTM5	RNFT2	KLF9	KIF11	CMTM5
BUB1	PPP1R1A	TREM2	S100B	URB2	DEFA6
RCC2	JCHAIN	RIPK2	GFRA2	HEATR1	CA1
TIMELESS	PRR4	DKC1	CRY2	DNA2	ESRRG
DKC1	MGAM	SLC39A10	SASH1	TPX2	GPM6B
BGN	APOA4	LIF	SLC28A1	TBC1D31	CKM
ZNF695	CITED2	COL1A1	BNIPL	PRKDC	ASB11
HOXC10	OTOP3	GDF15	LGI4	TOPBP1	CEACAM20
PRR5-ARHGAP8	SPINK5	UBE2T	SLC6A4	HOXC9	UNC45B
HOXC9	CYP3A4	CBX3	EMILIN3	NFE2L3	SULT1A1
COL1A1	PRH2	SDS	GSTM5	ATR	SLC5A4
KIF26B	ECM1	GTPBP4	VIT	LRFN4	GIP
SALL4	CSTA	GINS1	FOSB	QTRT2	CLPS
ADAMTS2	HPCAL4	ZNF670-ZNF695	FAM180B	PGM2L1	GUCA2B
NDC80	ACE	PRR5-ARHGAP8	ARHGAP10	KIF4A	CYSTM1
IBSP	CSTB	DTL	RAET1E	CST1	DHRS7
RECQL4	RNF222	MCM10	HSPA2	MSH2	GSTA3
PRC1	ABCG2	C1orf112	TEF	CCNF	ATP4B
CHEK1	AQP11	PRIM2	CBX7	PLK4	SULT1A2
PRIM2	GSN	RDH8	KLHL41	FAM91A1	SMDT1
FANCD2	CIDEC	SOX4	PPL	NCAPG2	FABP2
MMS22L	PTGR1	TPX2	TMEM108	NAA25	ITLN2
CEP55	MAL	DNA2	RBP2	RBL1	ERICH4
TEAD4	LEXM	STRA6	ADAMTS1	BRIP1	SCNN1B
NUF2	C16orf89	DCAF13	ANKRD31	UHRF1	SPINK2
RUNX1	KCNE2	NUDCD1	RGS2	C1orf112	OTOP3
TRIM59	ALDOB	CELSR3	FOXI2	KIF20B	FBP2
GINS1	GUCA2B	E2F1	NR4A3	SPAG5	PXMP2
BUB1B	SLC25A4	OLR1	SCARA5	CCDC14	SAT2
HOXC11	IGFBP6	CENPI	GPX3	TTF2	CAPN14
TMEM26	GPX3	CENPL	RXRG	KNL1	CYB5A
FAM91A1	SCARA5	GRIN2D	CMTM5	PABPC1L	SLC46A1
KIF4A	TFAP2B	SGO1	GYS2	TOP2A	TTC36
STRIP2	PLCD4	FOXS1	ADAMTSL1	KIF20A	PTGDR2
WDR62	SH3BGR	NEK2	CCDC69	KIF2C	ENDOU
MTFR2	RXRG	DBF4	CA7	DLEU7	SLC25A34
RNFT2	FABP2	RCC2	S100G	CDC7	DEFA5
SGO1	GSTM5	DMBX1	TCP11L2	MCM10	CBLIF
PPAT	SLC46A1	ADAMTS2	ZFP36	CTHRC1	CPA2
MEST	AQP4	TGIF1	AC136428.1	ENC1	CSTA
CCDC150	ERICH4	KIF18B	MAMDC2	RFWD3	CREB3L3
CENPE	ANKRD35	KNOP1	FXYD1	CEP55	PRADC1
RIPK2	KCNA5	CENPO	SLC25A34	AGRN	ID3
ADAMTS14	FXYD6	MAD2L1	ZNF331	NDC80	NNAT
CFAP157	KAT2B	IQGAP3	ECM1	UTP20	C3orf85
KIF2C	FAM180B	BLM	BEST4	CEP152	RXRG
NUDCD1	PTGDR2	EXO1	ADCYAP1R1	ACAN	MGAM
KIF15	HLF	CGAS	NEFM	FANCD2	SST
DBF4	CYP2D6	STRIP2	SLC25A4	CKAP2L	LGALS9C
URB2	KRTAP3-2	RAD51	CFD	TARBP1	TRIM50
OSBPL3	APOB	RECQL4	NPTX1	ADAMTS2	DHDH
NOP2	ACE2	NUF2	TCEAL6	DHX34	KRT4
FANCB	C3orf85	TBC1D31	PTGS1	YEATS2	TM6SF2
E2F1	PYGM	FANCD2	EHD3	ATP11A	MGST3
ASPM	USP2	IL17RB	ZBTB16	ADAMTS14	REP15
TOP2A	ACY3	BUB1	RHOB	FANCA	ATP5PF
WDHD1	C11orf86	ATAD5	GSTM2	XPO1	MTTP
FAP	ALPI	DLEU7	USP2	TRIP13	SLC25A4
CDC7	CKMT2	ARHGAP11A	MYOT	RIF1	VSTM2A
PIGW	CAB39L	HOXC9	CSTB	SGO2	TKFC
NDC1	DAB1	CST4	AIF1L	FIGNL1	SLC6A4
TROAP	MYL6	ADAMTS14	OPCML	MSH5	PRSS27
PABPC1L	UGT1A7	DCLK3	VSIG10L	MELK	CTRC
ORC6	RNASE7	NDC80	ELOVL4	NSD2	ALOX12
PRR11	UGT1A4	NOP2	RNASE7	GTSE1	PLP1
NEK2	PRSS27	CDCA5	AMPD1	PRR5-ARHGAP8	DHRS11
GTPBP4	OTOP2	CEP55	FXYD6	DDX21	SSR4
KIF20B	CREB3L3	ANLN	TSC22D3	DDIAS	SLC51B
TNFRSF10B	CYP4F2	TROAP	RAP1A	ADAM12	BNC1
OLR1	GNG7	P4HA3	VSTM2A	CDCA2	SLC2A2
FANCA	TMEM253	IL11	SLC2A5	COL11A1	AQP11
FOXS1	SLC35G1	SKA3	SLC2A4	HOXC10	PLAC9
UHRF1	HSPA2	CENPF	PSD	HELB	ARL4D
RBL1	ANXA1	PPAT	ANKRD35	COLGALT1	DAB1
PNPT1	VIT	PRR11	EPM2A	STRIP2	CCN5
SERPINH1	CCN5	KNTC1	KCNN3	NCAPD3	PPP1R3C
RAD51	TM6SF2	AGRN	NPAS4	PIGW	ATP4A
SPAG5	LGI4	HMGA2	PEBP4	BMP8A	PPP1R1A
SKA3	ASB11	TIMELESS	C4orf3	WDHD1	SLC5A5
NCAPG2	TMEM79	TTYH3	C1QL1	USP31	GSTA1
HJURP	ABHD6	PRC1	ENDOU	ANAPC1	MYL6
SGO2	MYOT	HOXA10	C11orf96	RBM12B	S100B
SNX10	SPINK2	MELTF	ASPA	LSG1	GBP6
CGAS	HPSE2	AUNIP	SLC7A3	FAP	BTG2
SPDL1	APOC3	HOXA11	MTTP	COL1A1	FLG
TREM2	FXYD1	RAB3IP	CAB39L	SMC4	TXNDC5
FAM72B	MTUS2	SNX10	FAM107A	POLR1A	TMEM120A
POLR1B	S100B	FAP	TNFRSF17	CHTF18	CYP2D6
BLM	SIGLEC11	KIF18A	PTH1R	OTX1	PTGR1
AGRN	GFRA2	TNFSF11	PTGR1	POLR1B	ABHD6
MCM8	ARC	MTHFD2	PRKN	CEMIP	INAFM2
MKI67	MYZAP	KPNA2	NCAM1	DKC1	FXYD6
KPNA2	CYSRT1	PACC1	AQP10	PRR11	GPX3
ZNF367	KRT3	EVA1A	FKBP5	CIT	IGFBP6
PUS7	PLP1	HSPD1	NKX6-2	NUF2	TAFA4
KIF11	SLC51B	PKD2L1	IGFBP6	ERCC6L	APOB
RAD54L	FGL2	MCM8	CALCOCO1	NAT10	MUC21
HOXC8	CEACAM20	SPAG5	SCUBE1	PARP14	PM20D1
MCM2	DHDH	NDC1	AHNAK	SERPINH1	CYP4F2
SOX4	ANKRD31	HJURP	COL4A6	BGN	APOA1
CDCA5	SULT1A1	KIF4A	TPM1	PLEKHG4	SCNN1G
DDX21	GCNT4	GINS4	PLCL1	PUS7	MT1M
SDS	PEBP4	FEZF1	CAMK2A	ATP13A3	G6PC
DCLK3	TGM3	SPP1	DLG2	TROAP	BCO1
MELK	DENND2C	UBE2C	TFAP2B	KAT2A	GSTA2
PACC1	PINK1	WDR62	SMTN	ANKRD61	TGM1
DDIAS	NAT8	KIF2C	MYL6	DPY19L1	CYSRT1
CDK1	ESRRG	MCM2	SPINK7	RFC3	GKN1
DMBX1	LEAP2	HOXC8	PINK1	TTK	MYOT
OTX1	MALL	HTRA4	MYZAP	MMP11	AQP4
C5orf34	TCEAL6	TOP2A	GPM6A	SMC2	TMEM100
BRCA1	TSPYL2	BID	KRT2	RAD51AP1	GKN2
CELSR3	TMEM100	FAM72B	ITPKB	CKAP2	ALPI
GTSE1	MAF	SPDYC	DMPK	ZNF367	ECM1
HEATR1	C4orf3	TEDC2	TOM1L2	FOXM1	SPINK8
DNMT1	RNASE1	PNPT1	UPK1A	TWNK	MFSD4A
MAD2L1	SLC23A1	PRR7	GFOD1	ABL2	GLRA4
DCSTAMP	SASH1	STPG4	SPINK5	PLXNA1	EMP1
ATP13A3	LAMB4	SLC5A6	PDZRN4	MCM8	PNLIP
CDCA2	PI16	TRIM59	TMEM100	UTP25	CYB5R1
GINS4	PSD	BLACAT1	NEFL	DNMT1	SOX15
CAD	KLF10	TRMT6	ACACB	SPDL1	RAET1E
HMGB3	UGT1A5	AURKA	ANKRD63	NOP2	VSIG2
BRIP1	COX7A1	PCNA	FAM214A	COL5A2	CSTB
KNOP1	CA1	CDK1	ABI3BP	RAD54L	MPC1
BRCA2	TEF	ZNF367	PI16	RTEL1-TNFRSF6B	PSCA
TWNK	LRRC3B	SERPINH1	GHR	KIF26B	TFF1
HSPD1	XPNPEP2	FAM72D	PITPNM3	WDR90	PEPD
PLK4	MAMDC2	UHRF1	ALDOB	CHEK1	GLTP
CKAP2L	ITLN2	FANCB	ANXA1	TRIM59	LRRC3B
RAD54B	AIF1L	ZNF469	IGLL1	PFAS	AKR7A3
FOXM1	SCNN1B	ORC6	CKB	NDC1	DERL3
UBE2T	PEPD	GPRC5A	IGSF11	MASTL	UQCR10
LIF	CBX7	ARHGAP8	INPP5A	DSCC1	MYOC
TOPBP1	ECRG4	RAD54L	PLP1	POP1	LEXM
AUNIP	COL4A6	TONSL	TMEM154	FMNL2	SLC10A6
ARHGAP8	PPP1R3C	RFC4	CSTA	C1QTNF6	RDH12
DPY19L1	SULT1A2	PABPC1L	UGT1A4	BMP1	PTF1A
QSOX2	FAM25A	FAM91A1	KLF8	RRP12	ZNF750
TGIF1	ARHGAP10	ABHD11	MXI1	TASOR2	CRADD
CBFB	PIM1	WDHD1	LEXM	NCAPG	MAMDC2
ETV4	VSTM2A	TESMIN	IL20RB	PUS1	IGLL5
RFWD3	ADCYAP1R1	KIF15	ECRG4	HJURP	CRYL1
DCAF13	NR4A3	RTKN	FAT3	CASP2	SCGB2A1
ZNF469	LY6G6C	SINHCAF	ADARB1	SGO1	NDRG2
LRP8	TXNDC5	CYP27B1	ADHFE1	EML4	LGI3
CKAP2	IL1RN	FANCA	PTCHD1	PPAT	GLOD5
E2F7	PLAC9	ALPP	LRRC3	XPO5	SCARA5
RFC4	CKB	CKS1B	PTN	FAM72A	MALL
MASTL	ADHFE1	TYMS	NAP1L5	PNPT1	PIM1
CST4	TPM1	TMC7	DSTN	MCM4	ENHO
CHRNA1	RAP1A	DEPDC1B	DGKG	NUP107	KRT78
TARBP1	NCAM1	PODXL	NPR1	DLGAP5	GSTM5
KIF20A	PMM1	C5orf34	KPRP	EZH2	MT-ND6
POLQ	IL20RB	ANGPT2	CYP4F22	MCM2	NDUFB7
CEMIP	FOSB	DSN1	PPP1R12C	E2F1	BPIFB6
HMMR	NPAS4	GRM8	TNFAIP8L3	GINS1	C17orf78
PARP14	PTN	CDC7	CACNB2	NKRF	TRIM73
MSH2	PDK4	PUS7	LAMB4	PALB2	MYL4
HOXA11	RHOB	CDCA2	C16orf89	CENPP	BNIPL
F2R	PER1	SLC52A2	SLITRK3	LRP8	ALKBH7
MELTF	GLRA4	PIGW	KRTAP3-2	POLE	ABCG2
CCNF	AMPD1	MYBL2	COX7A1	CENPL	ADRB2
TTYH3	INPP5A	PKMYT1	DPP6	TAS2R5	CLCA4
STRA6	HEBP1	GAL3ST2	YOD1	TONSL	NDUFA4
GAD1	FOXI2	BAAT	SLC5A4	ORC6	SLC23A1
COL5A2	PAX9	LRP8	TMEM35A	FANCB	ECRG4
EZH2	CYP4F22	GAD1	PMP2	RAD54B	XPNPEP2
ATR	ZFP36	BMP8A	INSYN1	PRIM2	SCGB3A1
ERCC6L	HPGD	CENPK	P2RY14	CEP135	GNMT
FAM72D	ATP4B	URB2	CHODL	RNF207	UQCR11
TESMIN	CBLIF	ARHGAP39	PRIMA1	CTPS1	UGT1A5
POP1	FAM107A	CDC6	PTGDR2	PLEKHA8	SELENOK
ZNF670-ZNF695	DHRS11	BUB1B	ACE2	QSOX2	GCNT4
SOX9	BCO1	PLOD3	IMPG2	NCAPD2	CAB39L
DLGAP5	TKFC	GTSE1	ABCG4	DTX3L	SMIM24
MTHFD2	TP53AIP1	ZNF195	TXNIP	CPT1B	LYPD3
TONSL	TBX10	KIF20B	UBE2QL1	MAPK15	BAD
PKMYT1	KRT78	CBFB	GCNT4	POU2F1	SCG5
PUS1	DPP6	LAMC2	ATP1A2	JRKL	RPL9
HTRA4	PTGS1	OTX1	NTN1	SALL4	TNFRSF17
TEDC2	NCCRP1	FOXM1	RNF222	ARHGAP39	OST4
MAPK15	SAT2	MRGBP	MKNK2	HSPD1	OCEL1
SHCBP1	RDH12	PIWIL1	OTOP2	FHOD1	CRYAB
GDF15	PDZRN4	BOP1	AKR1B15	FAM111A	CCKBR
MSH5	GDPD2	SKA1	TTC36	DEPDC1B	MYZAP
HMGA2	ETFDH	DNMT1	HSPB8	DHX37	GNG7
MYBL2	TMEM154	MELK	LIMS2	RHPN1	GHRL
DHX34	LRRC3	F2R	COL21A1	NUP155	PMP2
TNFSF11	GSTM2	TOMM34	OTOP3	RNFT2	TMED6
BAAT	RGS2	APMAP	ST6GALNAC6	ZNF267	CLCNKA
CHTF18	DERL3	CCDC150	CADM3	GABRD	ACY1
KAT2A	TAFA4	IGF2BP2	ARHGEF25	HMMR	SULT2A1
NCAPD3	TMEM35A	RAD54B	FLRT1	ZGRF1	SERTAD1
TTK	KLF8	CCDC34	EGR1	DDX11	NCCRP1
MCM4	EFS	MMS22L	GFRA4	CSE1L	GLUL
MYO1B	ADAMTS1	PRAME	CIDEA	PARPBP	MT1X
STPG4	EHD3	MAPK15	HPGD	ZNF587	APOBEC1
FAM72C	LRRC4	RBL1	STON1	VAV2	SHISAL2B
NCAPH	GPM6A	POLE2	TGM3	ORC1	PHGR1
P4HA3	TNFRSF17	MMP3	JUN	FNDC1	S100A1
AURKA	KLF9	B3GNTL1	APOA4	NEK2	GSN
HOXA10	ASPA	HMMR	BCL2L2	NSUN2	HPGD
POLE2	FAT3	DNMT3B	UGT1A7	KIF24	AKR1C1
PLEKHG4	CRYAB	CHTF18	TMEM79	SKA3	PNLIPRP1
RHPN1	CCDC69	CDC45	DUSP1	NCAPH	COX7A1
DNMT3B	ABCG5	APOC1	FOXF1	FOXD2	P2RX2
FEZF1	PNLIPRP3	MMP13	CBR1	AJUBA	GRIA4
NUP107	LGALS9C	MASTL	ATP1B2	PKMYT1	CHAD
TIGD1	SLC7A3	NME1	C3orf18	ZMIZ2	VSIG10L
NCAPG	ELOVL4	PUS1	DAAM2	DBF4B	HBB
ZNF195	FLRT1	FGF19	SPINK2	BAAT	RBKS
SUV39H2	P2RY14	SPDL1	LRRC3B	ATAD3B	SMIM6
PODXL	DGKB	OSBPL3	SH3GL2	SLX4IP	PRAP1
SKA1	SMDT1	SGO2	MGAM	CDK1	ANKRD35
DEPDC1B	DUSP5	CEMIP	FAXDC2	SHCBP1	TBX10
LAMC2	UPK1A	QSOX2	NRXN1	FAM72B	HEBP1
DSN1	EPM2A	ATP13A3	BTC	TMEM201	C1QTNF2
RRP12	MAB21L3	MEX3A	CCN5	NFXL1	KRT1
BLACAT1	PITX1	DNAJC2	TAFA4	DEPDC1	FXYD1
UBE2C	PMP2	NCAPG2	LMO3	GTPBP4	AKR7A2
CSE1L	CPO	FCGR1A	KRT3	GINS4	BFSP2
SMC2	NEFM	MYO1B	DERL3	HOXC11	LGI4
CDC45	ADAMTSL1	PCLAF	MYL9	DDX31	TMPRSS15
GPATCH4	GFRA4	SLC20A1	NT5C1A	CELSR3	CITED2
CYP27B1	NT5C1A	LEMD1	TGFBR3	ZNF761	NPPC
PARPBP	HSPB8	MET	MAF	NUDCD1	SLC25A20
ZNF761	ELL2	TWNK	EFS	CDCA5	FUNDC2
ALPP	PRKN	FAM72C	NKX6-1	NEB	TMEM211
JRKL	GSTA3	PBK	ENPP3	TTYH3	NDUFS7
CENPK	GBP6	FAM81A	KRT32	LMNB2	AQP3
FOXD2	TOM1L2	COX6B2	TXNDC5	HOXC8	RAB27A
STK31	CASTOR1	PLAU	ANGPTL7	RIPK2	PGA5
BMP1	CADM3	SUV39H2	PPP1R3C	SMG1	HADH
SULF1	TMPRSS15	CKAP2	MYOM2	PROSER1	INA
NUSAP1	PCOLCE2	CKS2	PRMT9	PIF1	ELANE
PLAU	SOX15	ARHGEF38	DNASE1L3	CBX2	KCNJ16
HASPIN	OSGIN1	PARP14	MAL	TTC26	HBA1
FIGNL1	TSLP	MKI67	CGNL1	APLN	CDKN1A
NEB	SCEL	HSPE1	SEPTIN5	AL121845.3	KCTD11
DCBLD1	KRT15	RHEBL1	NEGR1	LHX4	PSAPL1
PRAME	GPAT3	MFAP2	RSPO2	SRPK1	CKB
SASS6	IGSF11	CDKN3	BHMT2	TCOF1	FBP1
GRIN2D	DEFA5	PIMREG	MYOM1	CGAS	MYMX
CCNB2	ABI3BP	STK31	PRDM8	C5orf34	PEBP4
PIWIL1	SPINK7	POLR1G	KANK2	BLM	SERTM1
SLX4IP	TPRG1	TMEM26	MAP3K20	MCM3	UGT1A4
PRKDC	FBP2	NUSAP1	DNAJC18	IGF2BP3	CMA1
TYMS	KLK13	CENPE	ETFDH	DBF4	LEAP2
DNAJC2	KDM8	BIRC7	LRRC4	ARHGAP8	TMEM238L
TRMT6	PRIMA1	ADAMTS18	PNLIPRP3	WDR27	SERPINB3
ARHGAP39	NPPC	CCNB2	IL1RN	PAWR	RPS25
BMP8A	MYL9	MSR1	SLC5A7	SEPTIN11	BTD
NOP56	C3orf18	FOXD2	CAMK2G	CHORDC1	ADGRG4
SPP1	ROGDI	DPY19L1	ARG1	GAD1	ZP1
CCDC14	CNFN	ZNF239	DSG1	MC1R	MRPL54
CILP2	ZNF185	ALG3	SCN7A	CST4	CKMT2
IL17RB	GRHL3	BRIX1	CNTN1	CREBZF	MRPL33
HROB	C11orf96	APLN	P2RY1	FOXS1	ALDOC
GEN1	CAPN14	NOP56	RPRM	CCNJ	HPCAL4
BOP1	RBKS	MND1	ITGA8	CDC25B	PRDX5
ORC1	FHL1	MCM4	NIBAN1	DNMT3B	ADCYAP1R1
PAICS	CAMK2A	PAFAH1B3	ZBTB4	MYO1B	SLC35G1
KNSTRN	RCAN2	NCAPH	WFDC12	INTS8	SNX31
CENPN	ZBTB16	CILP2	PLIN4	DONSON	SH3BGR
TRPM2	ALDH3A1	ULBP1	GAB1	KPNA2	DPP6
APLN	DSTN	MZT1	DOCK3	NEMP1	FAM180B
DONSON	A2ML1	RHPN1	FHL1	MEST	PMM1
MCM3	NAP1L5	KIF11	PDZD4	ZNF469	ACE
GRM8	KLHL41	DCBLD1	LCT	NOLC1	ADHFE1
HSP90AA1	ATP4A	CSAG2	SSBP2	RACGAP1	BDH2
FCGR1A	SMTN	SLC29A2	DUSP5	TGIF2	LRRC4
FNDC1	ANKRD63	CKAP2L	PER3	HASPIN	RNF225
ANGPT2	ADRB2	SASS6	ACTN2	DCLK3	GRHL3
TOMM34	C17orf78	DDIAS	XKR4	TRPM2	CTRB1
ZGRF1	NDRG4	MMP10	CRYAB	MDN1	NUDT22
FMNL2	IGLL5	CLN6	PLA2G4D	BOP1	OTUD1
KIF24	GRIA4	MSLN	TGFB1I1	SNX10	AMTN
PLOD3	CIDEA	DDX21	GID4	FANCM	GDPD2
XPO5	CD36	C4BPA	GDF7	SFMBT1	TRIM40
C4BPA	BTC	H3C12	CSRP1	TNFRSF10B	SI
PROSER1	SLC15A1	BMP1	PLAC9	TESMIN	SLC13A2
SLC5A6	ALDH6A1	ZWINT	PDZD2	ZNF695	MAPK3
TMPO	AKR1B15	BRIP1	PNCK	CEP295	FLRT1
ZNF485	LMO3	FEN1	SGCA	NUP205	PSD
FEN1	DHRS7	FRMD5	CORO6	TTI1	P2RY14
CCNJ	GKN2	IGF2BP1	ANKRD53	MELTF	OSGIN1
MEX3A	DUSP1	CST2	RBPMS2	LAMC2	C14orf39
ARHGEF38	AHNAK	COL5A2	RNF122	THBS2	C15orf65
SINHCAF	MT1X	ASPM	PDE2A	CENPJ	GPAT3
LIMK1	MICALL1	TIGD1	DENND2C	RSKR	SLC5A11
PLK1	SCUBE1	APELA	BMPER	MPHOSPH9	DUSP5
FRMD5	TMEM236	DARS2	PMM1	STK31	TLE5
NSD2	SGCA	PAICS	CIDEC	DMBX1	ACAA1
CCT6A	TENT5B	CORIN	KLK12	IQANK1	ATP6V1G2
CDC25B	C14orf39	SULF1	CLIP3	CEP78	CTSG
BIRC7	CRY2	SAPCD2	KLF15	ZNF195	SPINK5
KNL1	RNF225	EZH2	TMEM132C	SULF1	TPSAB1
CIT	MT1M	HROB	PDE5A	ABCE1	RPS3A
CENPA	SI	MCM3	MZB1	JADE3	PENK
COL3A1	ANGPTL7	TFAP4	PITX1	CASK	CDHR5
PLA2G7	MXI1	LBX2	ROGDI	MTFR2	RHCG
ITGAX	TCP11L2	PLEKHG4	TPRG1	GPATCH4	MED11
CLEC5A	JUN	FGFR4	DNAJB5	PILRB	TXN2
BRIX1	RPRM	TMEM270	SLC6A1	TIGD1	UQCRQ
POLR1G	SLC2A4	NEB	ST6GAL2	PLK1	TCEAL6
B3GNTL1	SLC22A17	ZDHHC9	TSLP	TAF1D	MTUS2
CDCA8	CRYL1	MSH5	ZNF185	SOX4	GCG
NOP58	MPP1	BYSL	PPM1K	FAM72C	PFDN5
DDX11	ST6GALNAC6	DLGAP5	PGM5	TTC13	MZB1
DARS2	DHRS1	CENPA	MICALL1	CFAP157	ACADS
RTEL1-TNFRSF6B	ATP5PF	TMTC4	TIAM1	OGT	DMAC1
SAPCD2	PLCD1	CENPN	GAST	SAPCD1	SMIM5
DEPDC1	KLF4	CAD	ITIH5	BORA	PPL
RDH8	VEGFD	SNRPD1	NOS1	RASAL2	PCK1
ZWINT	LIMS2	PMEPA1	MXD1	CLEC5A	SNRPN
CCR8	NECAB1	EPHB4	FOXF2	CHML	DGAT1
CCDC138	RBPMS2	CXCL1	RASD2	ZNF789	MT1E
FCGR3A	SLC5A1	CHAF1B	FNDC5	OLR1	ALKAL2
LMNB2	UGT1A1	KIAA2012	MLNR	RAD51	LY6H
CDC6	TMEM120A	TIMP1	NDRG4	ATP2A1	PI16
CHAF1B	SLC5A11	SPOCD1	RANBP9	ZNF587B	ALDH3A1
TMC7	ACACB	STMN1	SLC22A17	PAICS	KLRB1
ANKRD61	TSC22D3	NOP58	TMOD1	IMPG1	SLC5A1
MSR1	ANKRD53	TSACC	PRSS27	INCENP	FAT3
MMP3	EMILIN3	OIP5	TPM2	TMPO	DENND2C
CSF2	CHODL	CDC25C	IL11RA	RUNX1	NR0B2
BORA	ATP6V1G2	HGH1	CYSRT1	SKP2	ETNPPL
BYSL	ATP1B2	IPO4	TP53AIP1	RAD18	KRTAP3-2
TAF1A	SLC5A7	BBC3	GRIA4	COL4A1	CADM2
DBF4B	PLN	ALG8	TMTC1	CILP2	HRH2
TICRR	NRXN1	PAQR4	GPER1	PLAU	KLF4
NCAPD2	FOXF1	CHEK2	CC2D2A	CHAF1A	MRPS36
PIMREG	MKNK2	SLX4IP	CPO	LIF	HIGD1A
PKD2L1	C1QTNF2	MSH2	TNXB	PDZD8	PAX9
THBS2	SHBG	KNSTRN	TTC9	CHD7	MOGAT2
ULBP1	ACAA1	DONSON	RERG	SCLY	AMPD1
CHEK2	NEGR1	PLK4	MALL	FBXO41	TMEM220
MFAP2	ARL4D	MATN3	C15orf62	MYBL2	AKR1B15
NUP155	PNCK	RPP25	RDH12	PHF6	KRT13
CHML	FOXF2	ZNF485	KY	CEP83	TUBAL3
PCNA	FAXDC2	IER5L	JAM2	HOXC6	MARCHF2
CEP72	AC136428.1	KAT2A	NPPC	COL3A1	TFF2
TRAIP	CDHR5	NCAPD3	ABCG2	AUNIP	MT1F
PPM1H	SLC10A6	CCNF	CLDN17	F2R	CCDC159
BID	PITPNM3	NUP107	ARHGEF37	FAM122B	TCEAL7
IPO4	SEPTIN5	MMP8	MAPT	XPO4	PLCD4
EPHB4	DMPK	HASPIN	PEG3	MCTS2P	PLA2G2C
ZNF239	NOS1	CHST1	SLC7A8	SASS6	NECAB1
CORIN	GHR	CDC25A	MAP6	ZNF280C	RGS2
PBK	PRRT4	SPC25	RORA	TEAD4	FABP1
CSPP1	SMIM5	PPM1H	ANGPTL1	COL1A2	TMEM35A
TMEM201	TTC9	GRM2	AK5	TACC3	METTL7A
TTC26	GFOD1	ZHX1-C8orf76	ALDH3A1	DNAJC2	CCDC107
CD276	METTL7A	BRCA1	GABRA5	CXCL8	HERPUD1
FAM81A	ACBD4	ACTBL2	VWC2	TNFRSF25	HMGCLL1
ANP32E	C1QL1	TARBP1	JUNB	MAP4K4	TPM1
PAQR4	CRCT1	CEP72	ASB11	AURKA	CSRNP1
FGF19	PTCHD1	KIF20A	PLN	DSN1	RPRM
MCM7	DNAJB5	MMP7	RGS5	SKA1	SELENOM
COL1A2	GJB2	HSP90AA1	MEI1	CD276	EAF2
CPXM1	APOBEC1	CSF2	NECAB1	HSP90AA1	NDUFS4
MATN3	LYPD3	ZIC5	KLHL15	ASCC3	LMO3
CCNB1	SUSD2	LMNB2	PIRT	IBSP	ATP5F1D
SPC25	GSTA1	SHCBP1	SMIM5	CDK12	FAM229B
NT5DC4	SBSN	LIMK1	LMOD3	ADAT2	NDUFA2
CHD7	CALCOCO1	CDCA8	ANGPTL6	FEN1	ASPA
LIN9	MXD1	CSAG1	SGCG	ZDHHC23	COX6B1
PLXNA1	RERG	HOXC12	KLK13	CCSAP	ADH7
CBX2	NKX6-2	CDH24	TP53INP2	P3H1	PADI1
KIFC1	MZB1	SPC24	GSDMC	CEP250	RPL27
HSPH1	CKM	LACTB2	EPHA6	TEDC2	CTRB2
APOC1	ZNF331	PLK1	PAX9	HOXA11	KCNJ15
TMTC4	NPR1	ADAP1	CASTOR1	CCNB2	CDH19
LIG1	GKN1	ALPG	NAALADL1	DDX39B	COX5B
TMEM63A	PLCL1	CSE1L	FYCO1	CCDC138	PDLIM2
IGF2BP1	IMPG2	KIF24	CADM2	DCBLD1	GNG8
TACC3	CSRP1	CDC25B	CCDC146	MAD2L1	NKX6-2
MMP13	MOGAT2	MFSD13A	NRG2	SUV39H2	RHOB
SPDYC	FNDC5	POP1	CRISP3	XPOT	FAM107A
RHEBL1	CCDC146	ZNF761	COL4A5	KLHL17	ANKRD9
MND1	XKR4	NT5DC4	PGR	PALM2AKAP2	TMEM82
PMEPA1	TIAM1	ZNF124	C1QTNF7	ANKRD13B	GSG1L
IGF2BP3	ADGRG4	E2F7	ZBTB47	MYBBP1A	PDZRN4
CDCA7	GPER1	CDCA7	FAM25A	PGGHG	XKR4
PHF14	NKAPL	C2orf15	C3orf85	CENPN	VAMP8
STAT1	CADM2	ALKAL1	TENT5B	NOL6	RAP1A
RACGAP1	PDLIM2	MSLNL	DMGDH	ITGAX	NDUFA1
BTBD16	GLUL	CCR8	LTBP4	RTKN2	TMEM256
PRR7	NDRG2	TNFRSF11B	HOXA4	NBPF9	EPHX1
MMP10	ATP1A2	NOX1	PTPN13	CDCA8	PDK4
UAP1L1	SLITRK3	METTL1	ARHGEF26	HAUS6	SLC7A9
SAPCD1	SSBP2	HPDL	CEBPD	CEP192	DNAJC4
HELB	COL21A1	NCAPG	SOX17	HOXC13	BLOC1S1
NOX1	ADA	ANP32E	SLC25A42	CCT6A	MS4A8
ERFE	HRH2	TTK	CYP4F2	MGME1	CADM3
PRKCG	TGM1	MC2R	SLC9A9	TBL1XR1	CYP2C18
CXCL9	SLC52A1	CLEC5A	SORCS1	COL7A1	NKAPL
AMH	ARHGEF25	SEMA5B	SLC51A	ZBTB41	IL1RN
ZHX1-C8orf76	INSYN1	KNL1	ATG9B	THOC2	PGA3
CXCL8	JAM2	FOXH1	CACNA2D3	FAM72D	TSLP
PCLAF	MEI1	ERCC6L	KCNMB1	CCDC18	KLF2
CDC25A	ITGB1BP2	THEM6	CAP2	HOXA10	DHRS1
RCC1	PSCA	YDJC	KLF4	RCC1	TNFSF12
SLC12A8	BMPER	TMEM201	SCEL	LIMK1	STAC2
FGFR4	CACNB2	UAP1L1	ADGRB3	MCM7	IRX1
GDPD5	PLA2G2C	ERFE	AHDC1	DARS2	MYL9
C18orf54	NEFL	TNFRSF10A	ATP6V1G2	SLC7A6	FGFBP2
MXRA5	FKBP5	CCT2	GPRASP2	ALPP	GFRA2
CDH24	CDKN1A	BRCA2	METTL24	KIFC1	TMEM92
CHAF1A	DNAJC18	TRAIP	ZCWPW2	STPG4	MMRN1
GAS2L3	SCN7A	RAB15	FLNA	KIFC2	SPX
WDR90	DGKG	HENMT1	LMOD1	SLC5A6	FABP12
CCNE1	HADH	CPXM1	DEFB131A	MFHAS1	NCAM1
CST2	SEMA6D	COL3A1	RYR3	NLRC5	VAMP2
H3C12	JDP2	AMH	ITPR1	FAM102B	CIDEA
EVA1A	RNF122	ACBD7	KCNB1	ANP32E	SOSTDC1
LEMD1	CYBRD1	PARPBP	ABCA9	CDC45	IGSF11
HOXC12	CYB5A	FOXE3	MT1X	HMGA2	NOS1
FOXE3	ANKRD9	LIG1	PCK2	SCML1	MPP1
SNRPD1	CAP2	HOXA9	NLRX1	MAGEA12	FHL1
PIF1	DNASE1L3	P3H4	HK1	CSPP1	KLHDC8A
PGGHG	CGNL1	MAGEA12	TNS2	SAPCD2	SMIM27
MET	STON1	PRSS51	CYSLTR1	TMEM63A	LHPP
RAB3IP	PXMP2	CHD7	FABP2	LIG1	MAB21L1
ATAD3B	ABCG8	CCNE1	ANGPT1	KNSTRN	RAB30
CCDC18	TGFB1I1	FCGR3A	HOPX	CPNE1	GPR155
TIMP1	TMEM25	SMC2	HTR7	LAMB1	DCTN3
TOP1MT	JUNB	ORC1	CPEB1	CHRNA1	VIP
ADAMTS18	MAP3K20	DDX11	DAB1	DCLRE1A	DSC3
ACBD7	TP53INP2	TOP1MT	NAP1L2	NOP56	COX7A2
MAGEA12	SLC7A8	CENPW	NACAD	PLOD3	NRXN1
HGH1	PGM5	ITGAX	PIM1	CCDC78	VIT
SP8	NIBAN1	CCL7	SORBS2	RFC4	PTN
CCNA2	TNFSF12	FNDC1	RPS6KA5	DCAF13	RABAC1
CEP152	SIDT2	KRT7	ITGB1BP2	HROB	UQCRHL
LMNB1	P2RY1	POLR1C	MTURN	NUSAP1	C12orf57
FBXO5	SLC2A2	SLC12A8	RAB9B	ZNF841	KRT24
THY1	PDE2A	PLA2G7	ALPI	BTBD16	PLN
IGF2BP2	BTD	BIRC5	MAPKBP1	NPIPB4	CPO
CSAG1	SLC5A5	FAAP24	NKAPL	PIWIL1	CFL2
FOXH1	PPP1R12C	LEFTY1	CABP7	CSF2	ARSF
MFHAS1	HOXA4	KIFC1	MAPK10	LMNB1	PEX11G
SEMA5B	GGN	WDR72	ARMCX1	MORC4	CLDN15
CDC25C	S100A9	TIPIN	KLF2	CEP72	PHYHD1
HAPLN3	APOA1	ELFN2	TUBB6	CKLF-CMTM1	MEI1
MMP8	MLNR	XPO5	RECK	C4BPA	PHOX2A
VCAN	TMOD1	TRPM2	CD36	BICD1	INPP5A
CCL7	SOX17	MARCKSL1	MAB21L3	CEP85	DSTN
HAGHL	KLF15	ASF1B	ST3GAL3	HSP90AB1	A2ML1
DIAPH3	CRISP3	PRKCG	GGTA1	PLXNA3	HSPB8
SLC52A2	CA11	SLC5A2	KCNE2	PRAME	BTC
CFAP47	CLIC3	MXRA5	ADAMTSL3	HMGB3	ENTPD3
MZT1	TUBAL3	TACC3	UGT1A5	LMLN	TMEM79
MC1R	TFF1	LY6E	NCCRP1	CMTM1	VILL
STMN1	ANGPTL1	GDPD5	KCNIP4	PSRC1	ETFDH
OLFML2B	PDZD4	MCM7	NCS1	POLE2	TAC3
CHSY3	TPM2	CD276	IP6K3	C18orf54	CLTRN
ALPG	GSDMC	C19orf84	PPP1R3G	ACBD7	SECTM1
CMTM1	TGFBR3	IGFBP1	EPHA7	RSRP1	BCKDHA
CCDC198	EPHA7	CXCL6	IGLL5	ZNF485	RERG
ZNF789	CPA4	LIPG	GEM	CENPA	C3orf18
KIF4B	ARHGEF26	LIN9	C14orf39	ZBED6	NPAS1
MC2R	ARHGEF37	TMEM63A	AOC3	TOP1MT	SPTSSB
ERI1	KCNJ13	CCNB1	AFF3	HSPH1	ACE2
NELFCD	CAPNS2	HAGHL	PHYHIP	STRA6	PRIMA1
PRSS51	ZBTB4	PDCD2L	TMEM240	CACNA1D	ADA
MRGBP	KPRP	HSPH1	RNF150	FEZF1	FOXF2
TNFRSF11B	AARD	CCDC138	PLCD1	CCNA2	HAS3
CXCL1	MYOM2	C12orf75	MAST4	POLA1	FAU
WDR72	KLK12	IL37	GPRASP1	PLA2G7	USP2
CCT2	BHMT2	SMKR1	LRRC10B	NEIL3	F11
RAB15	FAM25C	CSAG3	NIBAN2	SFRP4	TPSG1
SPOCD1	NKX3-1	C2CD4A	IRF4	AGAP6	B3GNT8
IER5L	NKX6-1	POLD1	FOXN3	THY1	ABI3BP
SKP2	EGR1	DIAPH3	SVIL	FCGR3A	UGT1A1
LIPG	SLC7A9	RCC1	ABHD5	ILDR1	FAT2
SLC12A7	CHAD	HAPLN3	PDZRN3	PHF14	KRT15
FBXO41	EPHA6	TTLL4	SOX15	MINAR1	ROGDI
FCHO1	PTH1R	CXCL11	PLA2G2C	MYB	GPT
CDKN3	HOPX	CHAF1A	GALNT15	TREM2	ACKR3
SPARC	MAPK3	GAS2L3	CNFN	ANGPT2	LGI1
ACTBL2	KLF2	MFHAS1	PRICKLE2	CHAF1B	GRIK3
VAV2	MUC21	THBS2	CACNA1H	BLACAT1	NAP1L5
FAM111B	PRADC1	PAEP	MEIS1	CYP27B1	B3GALT4
CHST1	CASQ2	CCNP	KCNQ5	MTHFD2	JAM2
IGFBP1	TNFAIP8L3	LYAR	FBXL7	CCDC198	CNFN
LYAR	CLIP3	CFAP47	KRT78	PAQR4	SELENOW
PIK3AP1	USH1G	CT83	INKA2	FOXE3	GLRX
P4HA1	RSPO2	RTEL1-TNFRSF6B	CDON	KREMEN2	DUSP1
HAVCR1	COL4A5	AURKB	HDC	FGD6	CASTOR1
HENMT1	TMEM108	RTN4R	BCHE	CLCN5	SLC5A7
ASF1B	NTN1	CLCN5	SOCS3	AC087632.2	PITX1
POLD1	KY	CENPH	LGALS7B	SFI1	GYPC
ILDR1	CCDC107	SP8	GJB2	DCSTAMP	TUBB2A
SLC5A2	ACADM	TDRD5	NFIL3	STAT1	CES2
MAGEA3	BDKRB1	DTYMK	MSANTD1	ITGA2	TRIM74
AL121845.3	TINCR	BORA	JAM3	ARHGEF38	CALY
TBC1D30	ZNF750	CXCL16	CTNNA3	SLC9A5	ATP2B3
ATP2A1	C15orf62	CKLF	APOB	KCNJ14	ENAM
MYO7A	KCNB1	PRDM12	MAGI2	CXCL9	CD79A
CYP19A1	CYP4B1	BAMBI	AADACL2	PDGFRB	ADAMTS1
COL22A1	METTL24	ESCO2	CCKBR	HTRA4	MICOS13
NUP62CL	CEBPD	CXCL8	PDE1B	LPCAT1	TCEAL1
MCTS2P	CTNNA3	CIT	RUSC2	CDCA7	CDH22
SFRP4	S100A8	STAT1	EIF4E3	TLCD4-RWDD3	ZNF688
ACTL8	DAAM2	TNNI3	GUCA2B	NOX1	GSTM2
TRIB3	KCNMB1	RCN1	CAST	MMP14	AKR1C2
GGCT	PCP4L1	DEPDC1	LORICRIN	ETV4	NME5
TUBB3	NLRX1	CHSY3	ZNF536	CDK3	AC010422.3
SLCO1A2	GSTA2	RCOR2	KIT	GDPD5	ACADM
COMP	DSC3	CHML	PLEKHO1	CFAP44	EPHA7
GAL3ST2	SERTAD1	M1AP	LCE3E	TMTC4	PLAAT2
CDT1	THSD4	EPHB2	SFRP1	POLD1	JUND
CXCL10	TMEM40	CDKN2A	CBLIF	CCNE1	ALDH6A1
BIRC5	ALDH3A2	BTBD16	FOSL2	CCR8	CRCT1
OIP5	VWC2	CPN1	EML1	CCNB1	SIDT2
ABHD11	GPR155	KLHL35	KRT15	TIAF1	UGT1A7
HPDL	SMOC2	COL1A2	CLIC3	NELFCD	KAT2B
GPRC5A	CWH43	VAV2	LCE3A	PODXL	BLVRB
RNF207	LY6H	CXCL9	PJA2	NOXRED1	ATP1B2
LOXL2	FBP1	PRR19	DMD	ERI1	RILP
CLCN5	SNRPN	KAAG1	GRIK2	SULF2	CRHBP
CSAG3	PSAPL1	SLC12A7	PKNOX2	BIRC7	SERF2
TDRD6	JAKMIP2	CDT1	HMGCLL1	SLC16A8	HS3ST6
CLDN6	MYOM1	PGGHG	SCNN1B	WDR72	CCDC146
AURKB	SLC25A42	NUP62CL	ADRB2	TOMM34	SGCA
NEIL3	PADI1	CBY2	METTL7A	VCAN	RPL23A
UBD	EIF4E3	CHST4	CYP4B1	TRAIP	IDNK
C2orf15	MME	CXCL10	RNASE1	CEP131	STMN4
ELFN2	MINDY1	UBE2S	MICU3	FERMT1	ID1
FAM227A	SLC25A20	ERI1	PBXIP1	POMK	PINK1
CXCL11	CORO6	KRTAP5-4	ZHX3	COL12A1	ITGB1BP2
LPCAT1	RASD2	TRIB3	JAKMIP2	FAM111B	COX7C
RDM1	JUND	POLQ	ZNF471	MEX3A	PNOC
TSACC	MFSD4A	TFRC	PSCA	SDS	NEGR1
RCN1	PPP1R14A	KIF4B	REEP2	ZWINT	AC136428.1
RRM2	KANK2	ACTL8	BMP6	AMH	DHRS4
CENPH	BEX4	P4HA1	BDKRB1	CENPU	CLUL1
PALM2AKAP2	CES2	SLC22A11	SIDT2	CLDN1	EIF4EBP3
FBXO43	ALDOC	CREG2	PBX1	UAP1L1	BARX2
APELA	PIRT	GGCT	ALDH6A1	NPHP4	SFRP1
SLC9A5	AKR1C1	ZGRF1	SH3GL3	MYO7A	RBPMS2
KIAA1549	AQP3	ELOVL3	PNOC	NHS	SCN7A
COX6B2	PBXIP1	FBXO5	SIGLEC11	EPHB4	OTOP2
SLC17A9	ETNPPL	ARL6IP1	SMOC2	TAS2R38	CCDC69
MAGEA6	PCK1	UBD	SLC46A1	PASK	MLNR
LBX2	DLG2	SLCO1B3	KHK	ULBP1	SLC22A17
RSKR	TXNIP	ECE2	LRRK2	OLFML2B	CBX7
CKS2	PDZD2	SAPCD1	BEX4	GAS2L3	ACER1
C19orf84	MS4A8	KRTAP4-1	SNRPN	CORIN	FADS6
HOXC13	SCUBE2	RDM1	POU6F1	NOX4	MRPL34
F2RL2	HMGCLL1	RNASEH2A	PPM1L	PAX8	SUCLG1
HSPE1	PM20D1	RRM2	GRIK5	KIAA1549	SSBP2
TMEM52B	IL11RA	GPR19	TLE4	HGH1	CHODL
POLD3	ID3	MAGEA3	CYP3A4	MXRA5	COX8A
RTKN	MPC1	HAVCR1	FBXO32	CEP170	EFS
TNNI3	WFDC12	RMI2	CA11	PRKCG	FAM3B
COL4A1	TUBB6	ENTPD6	NGB	PPM1H	ANGPTL1
LHX4	PHGR1	LMNB1	NIPAL4	FOXH1	NDRG4
SMKR1	MPPED2	TMEM44	ATF3	CDC25A	GPM6A
TAS2R38	VSIG2	PLSCR2	PDLIM3	FRMD5	HSPB3
CENPU	EPGN	H2BC17	ADCY5	GRM8	GFRA4
ADAT2	BAG3	TERT	NRP2	ESF1	FCER1A
RMI2	CYSTM1	FIGNL1	ERICH4	TRRAP	PCP4L1
BBC3	ABCG4	SMIM36	CABCOCO1	ZNF600	C10orf143
DNAH2	CFL2	TUBB3	PLIN1	LZTS1	COL23A1
SLC11A1	PRDM8	CLDN6	CLIP4	UBE2C	SMIM22
SCML1	LGI1	CCNA2	ANKS1B	MSH5-SAPCD1	CLTB
NME1	IL36A	APOA2	GPR155	MESP2	FAM25A
NPSR1	BDH2	GMNN	ESRRG	COL5A3	FAHD2B
CKLF-CMTM1	NACAD	THY1	NR4A1	UBE2T	PDILT
CATSPERB	PLIN4	CPLX1	MMRN1	LIPG	C8G
CCNE2	PKIG	DHRS2	DISP1	SLC12A7	PNCK
ZFP69B	IGFL1	IGF2BP3	MXRA7	ZC3HAV1L	CD36
CHI3L1	SERPINB3	PRSS33	CXCR2	OR2I1P	MICALL1
CEMIP2	SORBS2	PXYLP1	RNF165	FCHO1	PYGM
LY6E	SFRP1	OLFML2B	NCALD	PCNX2	CA11
CT83	ACTN2	PYCR3	FAM117A	SP8	ATP5ME
BAMBI	TNXB	CCDC198	HRH2	CEMIP2	LCN6
CCDC78	ST3GAL3	CDC20	AR	OAS3	DCN
ESF1	LRRC10B	TNNC1	SCUBE2	CENPK	SUSD2
HOXA13	TCEAL7	ZIC2	ATP2B4	NCR3LG1	AARD
EPHB2	SGCG	COMP	CASQ2	LOXL2	HLF
GPR19	CACNA2D3	KMT5C	GNAO1	SPP1	FAM83C
DNAAF3	SORCS1	SLCO1A2	ITLN2	TNFSF11	ANGPTL7
IL37	LMOD3	TBC1D30	LGALS9C	TRMT6	PRPH
SLC29A2	MEP1A	ILDR1	KLHDC8B	CPXM1	COX7B
NOX4	ADH7	ANKEF1	SBSN	OSBPL10	SERPINB4
LOX	PKNOX2	FBXL6	GRHL3	TEN1-CDK3	SLC15A1
PRR19	FABP1	SLC11A1	GPR17	FBXO43	HSPB2
CACNA1D	TMEM240	MAGEA6	PPP1R14A	COL22A1	SFRP5
FAM122B	BMP6	CFAP43	DEFA5	ANOS1	AKR1C3
KCNJ14	TAC3	SUCNR1	CDH19	ERFE	TST
ZDHHC23	HBB	TMEM74B	TNFSF12	TYMS	GNG11
SERPINE1	CERS3	METTL27	LGALS9B	RNF213	BMP6
APOA2	SERTM1	CBX8	CPEB3	PIMREG	LIPF
C2CD4A	PARD6G	ASCL2	FGF2	ITGA11	SSUH2
TMEM249	GYPC	CHI3L1	PHOX2B	SLC5A3	DNAJB5
CKS1B	SNX31	SPARC	IL36B	TMC7	CAP2
TERT	MAP6	CACNG8	KCNK3	SRGAP2B	KCNMB2
OR2B6	NRG2	SYNGR4	MAPK4	HAPLN3	KRT3
EVX1	FAT2	CBX2	MSRB3	FCGR1A	RPS6
STAMBPL1	PHOX2A	SH3KBP1	GLRA4	CHEK2	SCUBE2
TDRD5	DOCK3	STYXL2	PPY	COL8A1	SOX17
OAS3	LMOD1	CYP19A1	SORBS1	CBWD6	ADRA1D
NCR3LG1	ITGA8	C2CD4D	LRAT	DLL4	EPM2A
SH2D5	PGR	WDR90	GKN2	MET	KCNA5
FERMT1	MRO	C20orf204	PHC1	RAI14	BEX4
CBY2	ACOX2	PGF	CPEB2	ZNF217	PIRT
SMIM35	BNC1	MIS18A	GRHL1	DIAPH3	RNASE4
KRTAP5-1	SLC6A19	HAMP	N4BP3	TBC1D30	PTCHD1
ZNF697	PDLIM3	C6orf15	C1QTNF2	COL5A1	PLCD1
ARAP3	RYR3	EFNA1	ATP4B	SLC17A9	TMEM236
PBX4	DEFA6	TMEM249	DIXDC1	AC006978.2	S100A8
GPR84	BCKDHA	OBP2B	PKIG	FAM81A	MT1G
PLXNA3	FAM229B	STAC3	ZNF426	GGCT	C1QL1
CFAP43	AQP7	KNG1	A2ML1	CDC6	CCL14
ACRV1	PGLYRP3	C20orf144	ANKRD37	ALPG	JDP2
HAVCR2	GRHL1	LOXL2	BARX1	COL27A1	XDH
PAEP	CC2D2A	DNAH2	LDB3	FAM227A	PPP1R14A
SPC24	MT-ND6	GGH	AARD	NT5DC4	ANG
R3HDML	GHRL	AQP2	TNS1	SPARC	SLC52A1
CSAG2	KRT2	LHX2	FERMT2	XIRP1	DNASE1L3
STC2	FAM161B	BCL2L12	DACT3	DNAAF3	ANGPTL6
HOXB9	FOXN1	TMEM52B	ME1	SH2D5	APOBEC2
OR2I1P	KRT4	TNFSF15	CYBRD1	LRGUK	FGL2
C20orf204	NIPAL4	LRRC36	CHRDL1	KIF4B	PTRHD1
RHBDF2	FETUB	POLD3	ANTXR2	HELZ2	COX6A1
CACNG8	SOSTDC1	EN2	ASB16	P4HA3	ERO1B
DHRS2	GRIA2	LOX	RGS9	GDF15	CLDN5
IDO1	CDH19	ZNF716	GRIA2	CDT1	TAGLN3
PDGFRB	FAM117A	SATB2	LURAP1	SOX9	KRT5
MINAR1	C1orf115	DYNC2I2	RAB30	GOLGA8A	ATOH8
ZNF468	RGS5	NPSR1	ENPP6	HOXA13	RPL32
CDC20	PLEKHO1	GPR84	RNF225	SLC5A2	AQP7
CPNE7	SELENOM	ITIH2	AKAP6	SAMD12	FGFBP1
NPFFR1	TRIM40	COL22A1	SLMAP	TAP2	MAGEH1
CCDC34	REP15	ATAD3B	BAG3	HOXB9	ST6GALNAC6
MSLN	PAQR7	CHRNA5	ANK2	POLR1G	SLC7A8
XIRP1	GABRA5	C18orf54	MINDY1	COMP	NPAS4
RCOR2	C1QTNF7	PIK3AP1	SPEG	JAG2	COL4A6
KRTAP4-1	KLHDC8B	ACOD1	TAGLN	HOXC12	OTC
HAUS7	ITIH5	GNGT1	SIK1B	PRKX	XCL2
CREG2	LORICRIN	MLEC	LYNX1	IGFL2	PKP1
STYXL2	ANGPTL6	HAVCR2	LIX1	EVX1	SLC26A7
ITIH2	EPB41L3	SLCO1B1	LNX1	LY6G5B	SORCS1
ANKRD13B	PLAAT2	DNAAF3	SLC23A1	MACC1	LRRTM1
LBP	MAPK10	ACRV1	ZFPM2	OR2B6	ACSM6
IL11	EVPL	RACGAP1	JPH2	MMP3	MDP1
NLRC5	TMPRSS11E	NPFFR1	ART3	TDRD6	BMPER
LEFTY1	INKA2	NCEH1	MPPED2	HAGHL	SEMA6D
C20orf144	AKAP6	MDFI	SOSTDC1	TRIB3	AAMDC
KLHL35	NR1I3	STAMBPL1	TMEM8B	PBK	RBP7
RFX8	KCNJ16	VCAN	GBP6	MYOM3	ABCA4
CCNP	SVIL	CLDN4	TBX10	RHBDF2	GABARAPL1
MICB	LRRN4CL	KRTAP5-1	GFRA1	CATSPERB	CHCHD10
PILRB	REEP2	HOXA13	ADRA1A	PRSS51	HSPB6
P2RY6	RAB30	FAM111B	CNTN2	CDH24	CCR10
MMP14	MS4A18	GINS2	ATP4A	CCNE2	ATP5PO
THEM6	SLC6A1	KRT23	WFIKKN2	MATN3	LDHD
CDKN2A	PENK	SERPINE1	GLUL	CYP19A1	SPRR3
CLDN1	PTPN13	DRAXIN	AMOTL1	POLD3	MSRA
HELZ2	DMD	ZNF468	CD79A	CCL7	SMPX
PVR	CLCNKA	NEURL3	FBXL22	SLC12A8	GGN
MSLNL	PDZRN3	CENPS	ADH1B	PIK3AP1	MKRN2OS
NCEH1	ACADS	MMP1	SLC16A6	RRM2	OLFM3
KIAA2012	CABCOCO1	RNF32	TMEM47	HAVCR1	ANXA1
HOXC6	ENTPD5	CHDH	EVPL	MSR1	IGFL1
STAC3	MTURN	H2AC17	GDPD2	GRIN2D	GALR1
LGR5	GABARAPL1	OTP	MYH11	CLDN6	SV2C
ZNF280A	ACY1	LBP	CREB3L3	CDH3	S100A9
CXCL16	MMRN1	SNRPF	GYPC	ACTL8	NEXN
MYB	SLMAP	OR2B6	ASB2	IPO4	DYNAP
RPP25	ALOX15B	SKP2	CPA4	SLCO1A2	SMLR1
HTR2C	PER3	HPRT1	CAV1	F2RL2	COL21A1
ITGA11	CLCA4	CFHR4	ACTA2	SMIM35	ID4
MARCKSL1	BBOX1	IDO1	HTR1E	EPHB2	PRNP
GGH	CRHBP	CGB5	WNT9A	FAT1	ATCAY
PGF	RGMB	MNX1	FAM161B	PMEPA1	PGC
P3H4	NIBAN2	ARPC1B	TMEM151B	UCN2	DNASE1
TKTL1	RNF150	TAS2R38	CXCL12	ARAP3	NMBR
SIX1	C8orf88	LINGO1	C16orf86	NPSR1	TENT5B
MORC4	KCNIP4	SFRP4	TLN1	MAGEA3	NKX2-3
IL13RA2	LGALS7B	DNASE1L2	ZSCAN18	RAB15	PLIN5
ELOVL3	TRIM50	ZNF697	CCDC107	GCNT7	CNRIP1
ROS1	PNOC	C5orf46	CSPG4	SPTBN5	IRX4
TEX19	LDB3	CATSPERB	FRZB	ROS1	UGT2B7
CGB5	FABP5	SLAMF9	ZNF25	IL17RB	DEFB1
FCGR2A	SORCS3	LHX1	PDE1C	LCN1	BEND5
PYCR3	TMEM220	NCR3LG1	ARRDC4	CSAG1	AKR1B10
CHIT1	NAP1L2	UTS2	CFL2	NETO2	CHIA
CDK6	LRAT	F2RL2	ACE	ZFP69B	GRIA2
ZIC5	TCEAL1	LRRIQ4	PRKAR2B	PBX4	CWH43
KNG1	ANGPT1	ANKRD1	NDRG2	ZNF888	ELL2
LRGUK	FBXL22	ZNF789	AQP11	IGF2BP1	BHLHA15
HOXA9	HDC	H2BC15	PPP1R12A	PVR	PRKN
EPYC	SCIN	ATP2A1	CELF2	AGAP5	POPDC2
UBE2S	YOD1	IGFL4	NSG2	RAB40AL	CISD3
GRM2	B3GNT8	PIF1	LRCH2	ZBED6CL	FMO4
TRIM71	GRIK2	R3HDML	CPNE5	CPNE7	ANKRD53
CLCN4	STMN4	FERMT1	PTPRS	AC011511.1	LGALS9B
PLSCR2	PCARE	APOE	LONRF2	SPC25	NAA38
ANKRD1	GPT	CLDN9	GABARAPL1	TNFSF4	LPAR1
CHRNA5	DGAT1	CDSN	CRISPLD2	ZNF28	RGMB
C2	EDN3	ANKRD61	CRCT1	CCT2	ENTPD5
OSCAR	RBM20	PRR5L	C1QTNF4	P4HA1	SELENBP1
AGBL2	GLOD5	EFNA4	RGMB	FGFR4	JAKMIP2
CD80	HBA1	ZNF280A	UNC5D	CDC25C	CHRM1
FKBP10	PRPH	FAM9C	ZNF135	FGF19	CSRP1
MMP7	HTR7	HSD3B7	C14orf132	CFAP47	EPGN
CENPW	SLC5A9	SH2D5	DHRS1	MAT1A	PKNOX2
ZNF724	PHOX2B	CALHM3	CA1	TMEM249	CA2
ADAP1	LGALS9B	CEMIP2	ARHGAP20	ZNF670-ZNF695	CXCL12
WNT8B	LTBP4	HOXC13	JUND	IGF2BP2	SFN
RNF32	ILK	CTCFL	C22orf23	TEX19	MLN
TBX4	AKR7A3	DMP1	USH1G	TRAF5	PLCXD1
CCL3	PAIP2B	MUC16	CRYBG3	MAGEA6	TMOD1
IGFL2	SLC46A2	AC013470.2	MT1M	FAR2	SLC6A19
SLC1A5	CPEB1	STC2	C8orf88	SRRM5	SGCG
DLX4	TRIM73	FCHO1	CAPNS2	UBD	SLC18A3
PSRC1	KCNK7	SIX3	LEP	APOA2	SHISA9
PTPRO	MYOZ1	SPATA17	SPART	LPIN3	HSD17B2
MYOM3	PKP1	PARD6B	PRNP	SEMA5B	TSPO
KAAG1	RAB27A	TNFRSF12A	LRRN4CL	NUP62CL	LRRN4CL
IGFL4	ID4	PHLDA2	CNRIP1	SINHCAF	CST3
CBWD6	DSG1	TRIM71	EPB41L3	DLX4	CCER2
LRRN4	ARMCX1	SLC26A8	CRHBP	SPDYE5	RDH5
FCGR1B	ADARB1	AGBL2	PAIP2B	TNFAIP2	NR1I3
TNNC1	EML1	LPCAT1	ILK	BCL2L2-PABPN1	ARHGEF37
GPC2	ATF3	OSCAR	SERTM1	ZNF724	CTNNA3
PNMA5	C1QTNF4	DNAH3	HIPK4	RDH8	HSPA2
M1AP	PMP22	GEN1	RBM20	RPS6KL1	MORN5
PAFAH1B3	HSPB2	NKD2	NIPSNAP3B	DNAH17	CARTPT
CALB1	LNX1	UPK3A	PRPH	R3HDML	CEBPD
LAMP3	ENPP6	DTX4	RTL5	STC2	GJB2
GCM1	PRICKLE2	P2RY6	MRGPRF	MFAP2	SCUBE1
CHDH	OPCML	CPNE7	SH3BGRL	USP43	SMOC2
CSMD2	FERMT2	STEAP1	CYP2D6	PLXNB1	ACKR1
DNAH17	BARX1	TICRR	TM6SF2	TIMM23B-AGAP6	SERPINB12
COL27A1	FLNA	PBX4	CA14	RFX8	MPPED2
LCN12	ANKS1B	CFAP251	THSD4	ZNF525	MEP1A
SATB2	MSANTD1	VCX	LY6H	CDK6	IMPA2
SLC22A11	C2orf88	SLC17A9	NACC2	MAP3K21	SLC9A4
LCTL	TMPRSS11B	SAGE1	SYNM	IGFBP1	HOXA4
NETO2	P2RX2	CMTM8	IL36RN	CHDH	SEC11C
GPR176	MXRA7	IGFBP3	BCL6	COL18A1	PHOX2B
TFRC	ALKAL2	BPIFA2	FNBP1	XAF1	TMEM25
IGFBP3	RAB9B	HAUS7	ETNPPL	LYAR	GPR22
PRSS33	NDN	GCM1	PTX3	DNAH2	ENPP6
DOC2A	CD79A	MAGEA2	NDN	KRTAP5-1	HSD17B8
SAMD12	TAGLN	ARSL	FOXN1	SLC29A2	PLLP
NKD2	SORBS1	FNDC11	S100A9	FZD2	EIF4E3
PTK7	KCTD11	CYP2W1	SLC25A12	TUBB3	KAZALD1
ARMC3	FAM110D	TBX4	CWH43	LRRC39	REEP6
PRDM12	FBXL7	DRGX	BMERB1	ZNF697	FABP5
SPATA17	ACKR3	MYOM3	APBB1	C20orf204	SLC49A3
ASCL2	ZCWPW2	HTR2C	IKZF2	MMP10	ARHGEF26
MUCL1	UBE2QL1	TLCD1	CNTNAP3	RNF43	PKIG
SAGE1	VIP	ZDHHC23	SALL2	TUBA3D	GABRB1
CPLX1	DIXDC1	DPF1	PKD1	SERPINE1	PGLYRP3
COL5A1	HIPK4	KRT18	CYP11A1	CXCL10	NDUFA3
CDH3	PPP1R3G	HOXB9	DZIP1	PIWIL4	NT5C1A
CALHM3	PLIN5	CLDN2	CCDC13	IER5L	FAXDC2
MSH5-SAPCD1	RBP7	ITIH6	RNF180	LGR5	C1orf210
ZNF888	HSPB6	C4orf48	SEMA6D	ZNF239	UBE2QL1
CLDN9	SMIM24	MSX2	TNFAIP8L1	OSMR	CLIC3
MNX1	ADRA1A	H4C2	SLC46A2	MICB	GPER1
FNDC11	PDE5A	CCNE2	TFF1	B3GNT4	CYP2C9
TLR2	PRKAR2B	FBXO43	FAM110D	TDRD5	PKLR
APOE	GNAO1	FBXO41	HSPB2	DOC2A	ICAM3
LRRC69	MAOA	SMIM35	RASL12	GPR176	FRMD1
FAR2	CNRIP1	IFI6	BEND5	C2	GRIK2
CLDN2	GGTA1	NOTUM	ADAMTSL4	SLC11A1	FOXF1
LHX2	BEND5	C2	PCARE	LRRN4	GHR
DNASE1L2	MSRB3	MYO7A	GPAT3	FRAS1	NME4
LINGO1	MUC22	EVX1	MYOZ1	PRR19	TP53AIP1
ACOD1	SLC13A2	LGR5	PCP4L1	MMP13	NIM1K
C12orf75	FRZB	TDRD6	SETBP1	MMP8	JUNB
SIX3	MYMX	SCML1	TINCR	CSMD2	CCL21
PCSK9	MAGI2	ZMYND15	MAFF	NR6A1	ADAMTSL1
ALKAL1	ENHO	MICB	KCNK7	LEF1	BTNL3
IFI30	LCN6	METTL11B	SOBP	CRYBB3	STBD1
AC004080.3	MAST4	LCN12	MYLK	SIX1	VSIR
ADAM8	DACT3	FOXD4	CAPN14	DIO2	MFAP4
C5orf58	RHCG	SIX1	SLC35G1	CSAG3	LIMS2
LILRB4	C16orf86	MDK	FRRS1L	STAMBPL1	SH3GL2
MAGEA4	PRNP	FAM227A	BBOX1	HPX	KCNB1
PRR5L	PLA2G4D	SEZ6L2	ARHGEF4	RMI2	PDE4C
C6orf15	LDHD	SLC45A2	TMEM40	AGAP4	LMOD3
SHOX2	TLE4	CHIT1	GRPR	C5orf58	PCOLCE2
ZIC2	GFRA1	RTN4RL2	COL19A1	SEMG2	FAM117A
EN2	MYO1A	TKTL1	KCNN2	ZNF460	SPAG4
PRSS21	CRABP2	PRKACG	RPTN	TNNI3	ANGPTL5
CDH11	INKA1	CSMD2	PTF1A	HTR2C	HACD1
SIX4	ACADSB	FOXJ1	FILIP1	CHI3L1	CHADL
CFAP251	AOC3	KIAA1549	CALD1	SLC43A3	PTGS1
LCN1	C22orf23	BEST3	TEAD1	CHSY3	SMTN
ZMYND15	TRIM74	IL13RA2	TENT5C	PLEKHD1	TM4SF5
COL12A1	LURAP1	KLK4	IL36A	CST2	RHOF
C2CD4D	CDON	MYB	PDLIM4	ACRV1	CLCA1
GNGT1	RAET1G	SLC1A5	AP1S2	GPC2	SMYD1
FAM9C	CYP11A1	STK32C	GNMT	RAB3IP	RPL18A
LYG1	SV2C	SSC4D	HBB	RCN1	ST8SIA3
IL18BP	ZBTB47	IFI30	TCEAL2	DEFB131B	PGM5
KCNC3	SPRR3	CHRNA6	OSGIN1	AURKB	TSC22D3
TNFRSF9	MAFF	PPM1N	CHD5	HEATR9	TMEM54
GBP5	ITPKB	STOML3	CCR10	TNFRSF11B	TPSB2
PIWIL4	SLC9A9	KCNG3	LGI1	BTBD19	ZNF781
FAM186A	ATP2B4	AFP	OGFRL1	CCDC73	CYBRD1
ECE2	MEIS1	ZFP69B	SLC27A6	PTK7	MMEL1
SRCIN1	XDH	CLDN12	LRFN5	MROH6	PDE2A
FOXJ1	BCHE	TMPRSS5	TMEM25	TAF4B	PLA2G10
SLC28A3	EDN2	MIOX	LTF	MEIKIN	CLCA2
HSD3B7	ZSCAN18	OR2I1P	SLC15A1	LOX	MYRIP
STOML3	TGM5	CNBD2	TCEAL7	C20orf144	SYCN
NOTUM	HACD1	RFX8	SOCS2	FKBP10	OAT
FZD2	CHADL	MEPE	STMN4	LBX2	MAPK10
LACTB2	TP63	CDK6	KCNA3	TMEM132A	TENT5C
ADGRG1	ASB2	SPATA32	PALLD	ZHX1-C8orf76	KLF9
ZNF716	S100A14	TSPAN13	CDHR3	SPDYC	CACNB2
ANOS1	DMGDH	HELZ2	RADIL	PODNL1	EPHA6
ADAMTS7	ENAM	OAS3	PDLIM7	AC090004.1	SBSN
SPATA32	NNAT	PAX2	ALOX15B	PMFBP1	AKAP6
TBX15	NCS1	BIK	FETUB	ELFN2	MAOA
AQP2	OAT	CLPSL2	KCNMB2	OR1J4	SH3BGRL
DNAH14	SH3BGRL	SNORC	INKA1	KLHL11	TMEM217
TNFSF4	ZNF471	BATF2	CHAD	PSAT1	DMRTA1
MAT1A	B3GALT4	PRSS21	GRPEL2	HENMT1	RNF112
ERMN	TCEAL2	RSKR	GLCCI1	DKK2	RFX2
SLC26A8	NPTX1	TRIM72	SORCS3	ESPL1	HAND2
RASGEF1A	DUSP19	EPYC	SCHIP1	SUMO4	FFAR1
MDFI	DUOX1	FAM186A	SEMA4A	LEMD1	SOX21
LEF1	LIX1	KRT39	RHOJ	SLC1A5	MGST2
CYP2W1	ADH1B	NEIL3	AVPR1A	BIRC5	TSPYL2
F2	PBX1	CYP17A1	HACD1	AGBL2	CHST9
DUSP9	SH3GL2	NFKBIE	SLC10A6	ATP6V1FNB	ELAVL3
CLPSL2	BPIFB2	EMX1	PARD6G	CHIT1	PMP22
SYNGR4	RNF165	SLC6A18	PHOX2A	HPDL	KLF15
RTN4RL2	NCALD	ARMC3	PKHD1L1	AC011448.1	SRARP
MAGEA2	CCDC13	MC1R	FAM229B	SRCIN1	GALE
LRRC46	OLFM3	CFAP65	LYPD3	KCNC3	SLMAP
OBP2B	SPEG	SLC9C1	RANBP3L	CXCL11	AADAC
NRCAM	CXCR2	PTK7	TRPC1	WNT8B	LRRC3
FGL1	GRIK3	CENPU	VSIG8	DNAH1	ADRA1A
ZNF525	GRIK5	TEX45	SLC52A1	DAGLA	FNDC5
SMTNL1	MYL4	ANKRD33	BVES	EVA1A	UGT2B15
SLCO1B3	DYNAP	NRCAM	PSAPL1	AL512506.3	MAP3K20
DRICH1	FAM83C	ARHGEF39	GRIK3	BAMBI	FTH1
DPF1	FADS6	CACNA1D	CEND1	HNF1A	ATF3
MSX2	RANBP3L	BRI3BP	NEXMIF	IDO1	PHYH
TMEM132A	GPRASP2	HES6	FAM25C	ADAMTS6	ETV2
TNFRSF25	CYP2C18	CDCA3	LCN6	MFSD2B	TMEM38A
PMFBP1	IRF4	PTPRO	ADAM33	CT83	NRG4
CXCL6	CLIP4	CA6	GNA15	TERT	SGK1
STEAP1	PPM1K	MCTS2P	NDUFA4L2	PNMA5	SLC7A3
SEZ6L2	FGF2	SLC9A5	FABP5	HPSE	NIPAL4
OSMR	KLHDC8A	FKBP10	MID2	FOXRED2	PLPPR5
IFNL2	UNC5D	MUCL1	FBP2	IL13RA2	CPA4
PLEKHD1	SSR4	LRRN4	ALDH3A2	CALB1	SPHKAP
FIBCD1	ADCY5	MMP14	DUSP19	ADAMTS18	CHRM2
PTPRU	MAB21L1	GPC2	PDE3A	MAGEA4	SCEL
METTL27	ATOH8	PNMA5	ITGA7	EPYC	ADH1B
VCX	HSPB3	DLX4	C11orf86	CNTF	FABP4
COCH	CCR10	PAH	RBM24	MNX1	KRT33A
DRAXIN	ATCAY	POC1A	MYOZ2	SYNE2	MTLN
PAX2	PHLPP2	LINC00514	SATB1	H3C12	RAET1G
DNAH3	MYH11	NR6A1	CAVIN1	MC2R	CLIP3
LRRC15	ANTXR2	ACYP1	ZNF425	RCOR2	CASQ2
ASB4	FYCO1	CCL3	SLC16A9	LAMP3	STMN2
TMEM270	GJB6	DNAH14	TUBG2	CACNG8	C8orf88
TSPEAR	FABP12	COL4A1	NOVA1	C2orf15	STON1
MESP2	CDHR2	NOX4	CNKSR2	MND1	TMEM37
DLX6	SLC25A23	ZNF724	POU2AF1	YJEFN3	CCL11
SLAMF8	ARSF	FCGR2A	CRTAC1	ACTBL2	NEU4
UCN	MRGPRF	TP53I11	STARD9	CCL3	NAP1L2
MAGEA10	CALY	CALB1	ZEB1	MDM2	EMILIN3
MFSD2B	ATG9B	RARRES1	GAS1	IL37	ZFP36
MAGEC1	TMEM238L	LYG1	FRMD6	STYXL2	CAMK2A
GFY	TMEM8B	ADAM8	ENAM	PCSK9	TGFBR3
DCAF4L1	RAET1L	F2	SLC51B	SLC28A3	PDXP
IL4I1	CACNA1H	AIFM3	MLLT11	C2CD4A	RRAS
IQANK1	POPDC2	TK1	CHADL	PRSS56	TCEAL2
ALB	KRT13	CLCN4	ROR2	SATB2	GFRA1
ESCO2	GDF7	SRCIN1	S100A8	TAS2R20	NDN
NHS	ME1	PALM2AKAP2	SMIM10L2B	GBP5	AL139353.1
LRRIQ4	GPRASP1	EPOP	RBP7	LDHAL6B	TM7SF2
GRB7	PDLIM4	MSH5-SAPCD1	ACOX2	SLCO4A1	BDKRB1
MAGEA1	SPINK8	MYH4	REEP1	STPG3	TMEM40
TMEM74B	SMIM10L2B	LCTL	G6PC	SPDYE6	TMPRSS11B
SMC1B	RORA	TRPM8	FNDC4	DUSP9	DUSP26
CYP17A1	GSG1L	XIRP1	PNMA1	TCTE3	HDC
TTLL2	MICU3	TSPEAR	DSC2	RDH16	NLRP6
POU5F1B	TNS2	MAGEC1	KCNJ16	CBY2	PAIP2B
STK32C	TMEM82	PAGE1	DSP	P3H4	LTF
IFNL3	NEXN	ROS1	TMPRSS15	TMEM52B	CYP1A1
MIOX	GALR1	RNF207	COPZ2	WT1	THSD4
GPR137C	GRPR	SSX1	CAVIN2	CDH11	ARMCX1
DNAH5	PHYHIP	CACNA1E	S100A14	AC233992.2	MYO1A
EPOP	DUSP26	CSTL1	FOXP2	TKTL1	FERMT2
TAFA5	DCN	KCNJ14	IL17B	RDM1	PTGER4
RPS6KL1	RADIL	MAGEA1	OSBPL1A	FIBCD1	ITM2A
H2BC18	EPHX2	PTH2R	DYNC1I1	PTPRU	PARD6G
PAX8	MYOZ2	APOBEC3B	HSPB6	QRICH2	FRZB
TMPRSS5	NRP2	NMB	PMP22	PCLAF	MT2A
CD177	ADGRB3	ZNF114	TAC3	ADGRE2	PDGFD
MMP12	TP53I3	ERVW-1	NFASC	TNNT1	FGF2
SLCO1B1	SOCS3	EPCAM	FOS	HOOK1	IRF4
SLC45A2	TMPRSS11D	SHOX2	TMEM253	ANKIB1	CRISP3
FOXRED2	MAOB	H2BC18	GHRL	CDH6	PRRT1
LRRC36	COPZ2	TEX19	HBA1	HEYL	TPSD1
CPN1	RNF112	MFSD2B	WSCD2	LBP	KCNMB1
MYLK2	TSPAN2	EPSTI1	MAP1B	APOC1	COL4A5
CPT1B	SYNM	TNFRSF9	LPAR3	AC004080.3	PRKAR2B
HS3ST2	RECK	CCDC78	DUSP26	TNFSF18	ISG20
POMK	ACTA2	TTLL9	CERS3	CHKB-CPT1B	PDLIM3
GPR158	KCNA1	IFNL2	MCC	ARMC3	METTL24
AKAP4	ANK2	CFAP74	TCEAL1	AHSG	CACNA2D3
PODNL1	SLURP1	FGL1	TCF7L1	CLCN4	MAF
MAP3K21	SOBP	AL121845.3	BCL2	C19orf84	STK32B
PAH	KLRB1	WFDC10A	ESRRB	ADAMTS7	COPZ2
SSC4D	BVES	DRICH1	ID4	CACNA1F	IVL
KREMEN2	NDUFA4L2	FIBCD1	ACKR3	PRSS53	PGA4
HHIPL2	ATP12A	IGFL2	SELENOM	CDC20	LRRC10B
OBP2A	CALD1	PCSK9	LCE3D	PLEKHG5	RAB37
ARHGEF39	ANKRD37	NPM3	MYL3	GJA3	RNF122
LHX1	CYP1A1	MAGEA4	LPP	LHX9	JPH4
COL5A3	TTC22	OBP2A	KIAA0408	HAUS7	EDN2
DRGX	DUOXA1	ADAT2	XPNPEP2	IFNL3	PDZRN3
RCN3	PRAP1	STPG3	KCNA1	NPIPB11	PLEKHO1
AGT	CABP7	GRB7	PIANP	SHOX2	KRT27
UPK3A	SERPINB12	CHST13	UGT1A1	LCN12	ARHGAP10
CACNA1E	MLLT11	POU5F1B	DSC3	CXorf65	SLC10A4
HNF1B	SCGB2A1	ALB	PLIN5	ZMYND15	FAM110D
MCEMP1	WSCD2	ANKRD13B	NBEA	GRIN3B	TMEM178A
CCDC73	CA14	SMC1B	GLP2R	TBX15	ANPEP
LHX9	ADAMTSL3	FAM122B	PGLYRP3	PTPRO	SRPX
SLC16A8	APOBEC2	PMFBP1	SYNJ2BP-COX16	CHST1	NCR2
CHST13	COL23A1	KIAA1210	TMOD2	DHRS2	HTR7
CTCFL	MORN5	SCARB1	TXLNB	ESCO2	SORCS3
MAGEA8	RTL5	GFY	PDE8B	TTLL2	MME
PRSS56	MYRIP	LSR	ASAP3	GJA9	LGALS7B
SPDYE5	BARX2	KRTAP5-3	PPP1R3F	CLDN20	VEGFD
ANKRD33	ACOT11	FOXC1	NUDT10	FCGR2A	TSPAN2
CDSN	POU6F1	SPON2	DIP2C	WDR97	CAPN9
COL8A1	TFF2	RASGEF1A	NFIA	ICAM1	IFTAP
CLDN16	APBB1	DPPA2	MFSD4A	E2F8	FOXD3
BATF2	NR4A1	ADAMTS7	PKD2	AC012651.1	HTR1E
DLL3	SLC27A6	IFNL3	ASPG	GCM1	ACER2
TRIM72	IL17B	CKLF-CMTM1	TSHZ3	CGB5	PTGDS
FAM24B	NMBR	CCNI2	WFDC1	IL18BP	TNFRSF8
SLC35E4	JAM3	TYMP	SBSPON	PMAIP1	CDHR2
KCNG3	ART3	WNT8B	MPDZ	SLC4A11	S100A2
MEIKIN	ASPG	MCEMP1	SPARCL1	ADGRG1	CRNN
MACC1	NGB	RIPPLY1	ZNF662	ERVMER34-1	TPM2
CFAP61	LTF	TLX1	IRAG1	FOXJ1	TCF21
GINS2	PALLD	SYCE3	NPR3	PLEKHS1	TGFB1I1
KRT7	DSC2	CD177	OLFM3	RHEBL1	SGCE
ADGRE2	CLDN5	SUN3	ARL4D	ITIH2	SNTA1
NXPH4	KCNJ15	ADAMTS20	KCNMA1	DCAF4L1	CPA3
HK3	NEXMIF	CFAP61	CHRM2	CXCL1	DUOXA1
IMPG1	JPH2	PDGFRB	SRPX	DLX6	CRABP2
PMCH	VSIR	SPATA12	PRDM1	DNAH3	GPR12
ZNF114	ANPEP	ISG15	FMO2	MEGF6	TRPC4
KCNMB3	AR	NEK3	LIFR	RCN3	ACSF2
CLDN12	NME5	CYP24A1	ABCA8	RASGEF1A	PRDM8
SLC6A3	NLRP6	PROC	EPGN	CCDC166	GADD45B
SAA2	CDHR3	SIX4	SPACA9	GUCY1A2	SLC35F1
ITGA2	TENT5C	UCN	CDKN1A	GRB7	NR4A3
ERVW-1	CSPG4	PTTG1	MYRIP	GPR19	EDN3
APOBEC3B	DSP	SLC28A3	DCN	TAS2R4	FAM3D
CD300LF	IKZF2	FCGR1B	ABLIM3	LILRB4	RGS5
CTAG2	CHRM2	DSG2	RAET1L	IL23A	TUBB4A
SRMS	CROT	WDR93	DCLK2	LTBP2	SMIM10L2A
RNASE2	CRNN	DOC2A	ABCG8	FCGR1B	TCEAL5
C2orf50	PKHD1L1	LRRC46	KIAA1614	INSYN2B	ANKRD63
MPO	FILIP1	NXF3	CIDEB	CRYGS	GRID2
STPG3	CNTNAP3	FGF3	GSTA3	TRIM71	TMEM266
CHRNA6	ATP2B2	MAGEA10	TUB	TBX4	RYR3
SPON2	MFAP4	CENPM	CAND2	CFAP43	TXNIP
HAMP	FOXP2	C9orf50	LVRN	LCTL	GDPD3
TRPM8	RBM24	GDPD4	AKAP12	AANAT	DNAJC18
H2BC15	FAHD2B	ITGA11	PCDHGB7	CLDN16	PGLYRP2
IL17C	GNA15	CCDC168	KIRREL3	P2RY6	ATP13A5
AZU1	SMPX	LRP2	CTTNBP2	ASB4	SORBS2
IFI6	SOCS2	KRTCAP3	NXPH3	SLC35E4	FCN1
WARS1	PRRT1	H2BC13	IGFL1	PRR7	CERS3
FOXP3	KIT	TLR2	TSPAN2	H3-4	PRH1
SLC6A14	OTC	VEGFA	TNFRSF13B	SPOCD1	TEF
MDM2	BTBD11	GBX2	MUC21	LSMEM1	NACAD
RANBP17	TCF7L1	FAR2	EFCC1	HNF1B	FBXL22
PPM1N	DYNC1I1	DNAH12	CPED1	COL6A3	CYP4F12
TMSB15A	RASL12	LEKR1	SLC2A7	ZNF572	DUSP19
PAGE1	RILP	CD80	SEZ6L	MAK	SELENOP
CA6	MPP7	ADGRG1	DENND2A	LY6E	EPHX2
NR6A1	DSG3	MYLK2	MPP2	MTMR11	IFI27L2
F5	MYLK	ASS1	INMT-MINDY4	GPR84	MAB21L3
PTTG1	RHOJ	DSPP	TTC22	INSL6	BARX1
GJB7	GCOM1	IZUMO2	RYR2	KLHL35	SLC2A4
H2AC17	NIPSNAP3B	FBXO47	TMPRSS11E	PKD2L1	KCNK7
EPSTI1	TRPC4	IL27	PRX	LRRC15	PLCL1
CXorf65	ASB16	GJB4	RNF217	CHST13	LIX1
TNFSF15	FGFBP2	BPIFA1	PPP2R3A	SLC6A7	CTSF
PKD1L1	CLTB	RSPH10B	RNF112	NPFFR1	GUCA1C
INHA	TNS1	LAPTM4B	LEAP2	SAP25	ACOX2
CFHR4	KRT32	HP	RAET1G	AL121758.1	FAM181B
GCNT7	REEP1	PIWIL4	GCOM1	PAEP	ISL1
VWA5B1	LONRF2	CLDN1	CRABP2	RANBP17	P2RY2
WT1	PPP2R3A	AC004080.3	POU3F1	LRRC69	SLC2A12
INSYN2B	LHPP	DUSP9	SLC16A7	KRTAP4-1	C1QTNF4
AL136295.5	UGT2B17	MAGEA8	SLC37A2	SMKR1	PPP1R14D
OR1J4	HTR1E	LIN28B	VLDLR	GGH	NIBAN1
NXF3	CPED1	RCN3	VIP	ADGRD2	RRAD
MAGEA11	HSD17B2	HNF1B	GDPD3	CREG2	EMP3
KRT23	HAND2	KCNS1	AKR1C1	CD80	UPK1A
CNGB3	GALNT15	CCL18	TMEM256-PLSCR3	TIMP1	S100A14
IGFL3	ABAT	LRRC15	PARVA	CTAGE9	HBA2
PLPPR4	CHP2	PMCH	TRIM74	IGFN1	NXPE2
LRRC39	SLC18A3	CCL26	TMPRSS11D	ARHGAP4	ABCG5
FGF3	BMERB1	VMO1	SV2C	ZNF280A	GPR15
ZNF711	WFIKKN2	F5	GJB6	MUCL1	RANBP3L
ZNF774	CHRDL1	PSRC1	TGM1	SPATA46	CALD1
CCDC166	GNG8	PPP1R1B	PDLIM2	KCNAB3	TNFRSF13B
BPIFA2	CYSLTR1	LILRB4	MPIG6B	OXTR	SMIM10L2B
CLDN14	BFSP2	AP1S3	SCIN	RGPD2	ART3
AFP	GLRX	RFX4	ZBTB7C	CNTNAP2	ACOT12
BCAT1	LRCH2	CAPN12	DGKA	ECEL1	NGB
SLC9C1	RBPMS	SAA4	RBPMS	FJX1	MTURN
PLA1A	TAGLN3	OTOG	PDGFD	AL136295.5	CLEC10A
BEST3	ZFPM2	LAMP3	GNAZ	AC093525.2	KCNK16
HEYL	KIAA0408	VTN	CEACAM20	ERMN	ECSCR
E2F8	PDE1B	FAM24B	NR3C1	NOTCH3	PDZD4
GBX2	TMEM252	ZP3	SPINK6	LRATD2	ILK
CCNI2	MAPT	GPR137C	ADGRG4	NUTM2G	TAC1
HSD17B3	BTNL3	LPO	PAMR1	MS4A14	CABCOCO1
RARRES1	S1PR5	FXYD5	MASP1	INHBE	ESRRB
LRRC9	CPB1	CTAG2	ZCCHC12	SMTNL1	AMER2
TAS2R5	SERPINB13	NPM2	EDN2	TAS2R60	ANKRD65
SENP3-EIF4A1	FRRS1L	IL4I1	TGM5	PEX1	C1QTNF3
MYH4	RAI2	SAA2	GPR1	AMELX	C1orf115
RIBC2	LRRTM1	TTLL2	TP63	F2	ACTN2
MYBPH	BLVRB	TMSB15A	PTGFR	CLDN9	KCNA1
RSPH10B	SLC9A4	DLX6	RAB38	ABCC4	ACADL
POU5F1	LIPF	TAFA5	ETNK2	SIX4	NPY2R
ASPHD1	MAB21L4	DNAH17	NEXN	AKAP5	IL36A
AC087632.2	ARG2	FAM9B	PADI1	WARS1	TUBA1A
PSAT1	SBSPON	ASB4	GRIA1	ASCL2	MAB21L2
SNORC	PLPP7	IFITM1	ADH7	SENP3-EIF4A1	NDRG1
IGSF6	CNTN2	IFITM10	RAI2	AKAP4	GAMT
AIFM3	KCNN3	PLPP2	POPDC2	TAFA5	ADH1C
TAS2R4	ABCA9	CPB2	MCAM	AC068533.4	ADGRL3
CNTNAP2	GLIPR2	MEIKIN	TACR2	CNGB3	MMP27
OSM	MAPK4	CLDN14	CLMP	HS3ST2	ASB2
TNFAIP2	ARHGEF4	KLK2	PLSCR5	MCF2L	LANCL3
FOXD4	N4BP3	ERMN	CROT	PRRX1	KY
EPHX4	SPRR1A	MANEAL	ZSCAN31	SLAMF8	EML1
KCNS1	GEM	MUC12	SOX5	IFNG	PBLD
TRIM46	LANCL3	BOLL	MAGEE1	ANKRD1	FAXC
FNDC7	LPAR1	ZNF679	TRPC4	COCH	PLCXD3
LINC00514	JPH4	MINAR1	GLIPR2	C11orf97	NUDT10
MANEAL	ZNF781	MLXIPL	DTX3	SPATA25	GPR25
C5orf46	SCNN1G	HHIPL2	ATP2B2	CDKN2A	ZCWPW2
IFITM10	PPY	PON1	FLG2	TYW1B	MT1H
DCDC2	CPNE5	HS3ST2	TMPRSS11B	NKD2	GADD45G
TYMP	AKR1B10	CROCC2	EMP3	ZNF714	GLIPR2
CT55	INPP5J	FOXRED2	TAMALIN	MAGEA10	SLC31A2
PROX1	STMN2	TTLL13P	MORN5	TLR2	CPNE5
DNAH12	FRMD1	LRRC69	CEP85L	AC244197.3	CALML3
OAS2	LYNX1	PLA1A	NPY2R	ZNF556	SCIN
CCL18	GDPD3	MMP12	DLC1	SLC22A16	KCNN2
LRP2	CCKBR	ERVV-2	PRKCB	OSCAR	RASGEF1C
CCDC168	PDILT	C2orf50	SOX21	UCN	DMD
WDR93	ESRRB	COL27A1	EVPLL	CARD14	ATP2B2
MAGEA2B	PLSCR5	TRABD2A	MPP7	IGFL4	CLEC9A
FGF20	ROR2	SLC6A3	ATOH8	CAVIN4	NR0B1
CD200R1L	FBXO32	C5orf58	RNF223	CLDN2	SERTM2
UCN2	IP6K3	S100A5	SLC5A5	LRRC46	MRO
RNF43	SPACA9	SLC35E4	C20orf194	AL353588.1	MUSTN1
CACNA1F	CNN1	ZSCAN10	SERPINB3	STRA8	RADIL
MS4A14	GLP2R	H2BU1	AC011530.1	ZNF711	NXPE4
SH2D4B	PHYHD1	SMTNL1	DUOX1	SMCO2	ADGRB3
H2BC17	TMED6	PROX1	GPLD1	SLC6A3	ABHD8
AHSG	FOS	SRMS	INA	PVRIG	TMPRSS11E
SUN3	FNDC4	CBWD6	ABLIM1	LYG1	C17orf107
KLK4	MMP27	MIEN1	TMEM255A	MMP12	SDCBP2
ALG1L2	RNF223	IGFL3	AHNAK2	TBC1D4	ACSL5
CSRP3	CYP2C9	IL18BP	CSRP2	HAVCR2	CXCL14
KCNH8	CXCL12	AGT	CAPN9	TRIM46	PID1
TLCD1	SELENBP1	KCNC3	PENK	PRSS21	HAPLN2
IFITM1	SLC39A2	TBX15	CD207	KNG1	CRYGD
AL353588.1	F11	ALG1L	VIPR2	SH3TC2	SMARCD3
HP	FOXD3	CYP26A1	GKN1	POU5F1	LARP6
DMP1	VILL	ZNF69	MPP1	AC068580.4	GDF5
PGBD5	NACC2	H3C11	CPXM2	ADAM8	C16orf86
GLIS3	CNKSR2	PRSS55	GPR135	CCNP	DYNC1I1
PROZ	SCHIP1	PLG	SLIT2	HSD17B3	MEIS1
MAMDC4	LVRN	GPR158	RASGRP2	PKD1L1	SOCS2
SLC4A11	ACTC1	PRB3	SLC9A4	SOX12	LTC4S
AL031708.1	DZIP1	GPR176	TMEM252	ELOVL7	KCNIP2
ICAM1	NUDT10	CCDC62	TCEAL3	RAB6D	GPR182
PRKACG	SNTA1	H2AC4	C2orf88	AC138969.1	TUSC1
H2BU1	P2RY2	ASGR1	HAND2	LEFTY1	DCAF12L1
MUC12	FMO2	DLL3	TMED6	KCP	SVIL
MMP9	PAMR1	PRR36	S1PR5	CSRP3	NUDT7
CPB2	TUBB2A	PLAC1	LRP1B	DRD1	ACACB
XAF1	SRPX	SLC39A8	KCNA2	PRR5L	CORO6
TLX1	SSUH2	ASPHD1	SYNGR1	XKR5	PDLIM4
IZUMO2	AADAC	CCL20	APOBEC1	TSPEAR	NRG2
HOXD10	ZNF135	FAM9A	MMP27	MAGEA8	SORBS1
PPEF1	MYOCD	KCNH4	SPAG8	ZNF774	RNLS
PON1	ST6GAL2	INHBB	P3H2	RAD51AP2	PINLYP
PRR20G	SEC14L2	COX7B2	EID3	MAGEA2B	NEFM
SAA4	CLCA2	H1-5	ATCAY	COL9A1	KRT6A
FSCN1	SLC35F1	PTPRU	TPD52L1	MAGEC1	TAGLN
INHBE	RYR2	PRR20G	PHLPP2	CSAG2	GRPR
RTKN2	AKR1C2	LAIR2	CALY	GFY	CHRM4
ATP6V0D2	EMP3	LRGUK	PPP1R12B	CLPSL2	INPP5J
HTR1F	AFF3	LY75	NR3C2	ZNF117	NPR1
OTOG	MASP1	SLC13A5	SYNE1	PLAGL2	DIXDC1
HOXD12	EFCC1	KCNE3	FOXD3	DNAH5	SLC9A3R1
SLCO1B3-SLCO1B7	CBR3	CD55	ZNF750	COX6B2	MSRB3
ADAMTSL2	CLDN17	TMEM132A	WLS	SOHLH1	RBPMS
COX7B2	MAGEH1	DCAF4L1	ICA1L	STX16-NPEPL1	LRAT
VAX1	SH3GL3	NLRP5	HBA2	ZNF860	ARHGEF25
KCTD19	CAND2	GJB7	DNER	ATP6V1C2	TUBB6
RTN4R	ZSCAN31	FGF20	GJC1	MAGEA1	NRSN1
NEURL3	ADAMTSL4	CDH11	EDN3	RNASE10	ZSCAN18
LIN28B	TCEAL3	PF4V1	IL12A	CCDC194	MRGPRF
PKDCC	SLC16A7	ZNF888	KCNQ4	GAL3ST2	CLU
SOHLH1	PPM1L	SLC6A14	SLURP1	ULBP3	KLRC1
IGF2	TMEM47	NEUROD2	CRYBG1	EGFL6	KLK13
SERPINA10	CMA1	KRTAP1-5	FABP1	ONECUT2	CYP4F22
PPP1R27	GPR17	APOH	PCDH9	IL17C	LVRN
RFX4	RRAD	GPRC6A	GALR1	SLC1A3	SULT1B1
ARSL	IRX1	AKAP4	APOBEC2	CRP	CDC42EP5
FOXL1	NPY2R	NXPH4	HIF3A	TRIM17	CPED1
WDR97	COL19A1	IL17C	CNN1	IL4I1	FILIP1
SLC22A16	SPAG17	EGR4	PKP1	TNNT2	TCEA3
PLEKHS1	TXLNB	C10orf95	SLC35F1	CTAG2	C11orf96
TMEM145	SMIM6	CT55	GALNT17	F5	SLC6A11
IL2RA	PLPPR5	RPL22L1	LANCL3	SAGE1	RAI2
TCAP	RTL8B	OR1Q1	SPON1	ITGB8	LDB3
B3GNT4	DMRTA1	DPPA3	HS6ST3	CALHM3	PIP4P2
SFTPB	C14orf132	MAGEA2B	FEZ1	HNRNPCL1	ADTRP
GBP4	DCLK2	ASCL5	PCSK2	AC092835.1	VWC2
LRATD2	CAVIN2	OSM	MFAP4	AC098850.3	NCALD
POU6F2	SPARCL1	PAGE2	ZBED2	CELSR1	PPP2R3A
GRIN3B	MAP1B	COL5A1	HILPDA	GPR158	SOX7
RAB40AL	SETBP1	HOXC6	ZNF677	SMC1B	CNN1
CD84	SYNGR1	LHB	RERGL	PLGLB2	CD48
TRABD2A	KCNN2	PODNL1	EPB41L4A	PLPPR4	SLC7A14
ZNF572	ITPR1	RNASE2	SLC39A2	CDRT15	ASB5
RUFY4	SMARCD3	SLAMF8	AQP3	DRICH1	GPR146
ABCA13	WFDC1	PRAC2	CBR3	FNDC11	GFRA3
CAPN12	CCL14	MMP9	RAB3A	CTSV	CHP2
FAM9A	FRMD6	VCX3A	AJM1	KCNK9	GPR52
CCL3L3	SOX21	DDX4	STMN2	ARL9	LDOC1
MAGEC2	OSBPL1A	EFCAB5	LTB4R	NPIPA8	REEP1
TNFSF9	CAV1	ATP6V0D2	PKIA	JAK3	INKA1
CYP24A1	PIANP	STC1	NME5	SRMS	TUNAR
CCN6	SPART	PIWIL3	LDHD	ERICH6B	TMIGD2
SYCE3	NR3C2	ATP6V1B1	TTC28	C6orf15	ANGPT1
VCX3A	SATB1	CDH3	MYOCD	FOXP3	TNXB
HEATR9	LRRK2	MOV10L1	SULT1A1	STOML3	LMOD1
VMO1	ITGA7	GBP5	HSPB3	CYP2W1	RND2
GJB4	C8G	AKR1C8P	ACP3	CD177	AGTR1
CRP	GRID2	MMP20	LPAR1	MAGEA11	PLPP7
KRTAP3-1	CRTAC1	MSX1	SDR9C7	STK32C	KLF8
KRT18	ACER2	H2BW1	PDCD4	SYCP2L	MAOB
ASCL5	SLC16A9	EPHX4	S100A12	PLA2G2F	GLP2R
VTN	IRX4	C9orf57	DSG3	NXPH4	PLIN4
HPX	ADRB3	LCN1	CDKL2	SPATC1	BVES
SLCO4A1	PTX3	NAA11	ANKRD33B	RELL2	SPAG17
PTH2R	ZBED2	ARFGEF3	PLPP7	GNGT1	BMP5
AC013470.2	ADAM33	H2AW	RND3	DCAF4L2	GPD1
ARL9	NOVA1	FUT4	ADRB3	IFNL2	BTNL8
OR1Q1	PGA3	KCTD19	SNX31	SLC6A14	PPY
RIPPLY1	SGK1	CDH7	ZNF483	PADI2	RBM24
HOXD11	PDLIM7	RSPH10B2	CLDN5	BATF2	NEXMIF
MSH4	ZBTB7C	COL26A1	PRRT1	TNFSF9	DUOX1
CFAP52	NRXN3	PPIAL4G	VSIG2	CD300LF	ZNF185
VGLL1	ABCA8	ALOX15	TRIM50	SNORC	MXD1
TRIM17	PDE1C	NETO2	FAT2	TMEM89	VGLL2
CCL20	IL36RN	COL9A3	RTL8B	HAL	TMEFF2
PPBP	NFIA	VAX1	MAOA	ISYNA1	AXDND1
COL9A1	TPD52L1	FSCN1	DMRTA1	IGF2	MXRA7
FPR3	TMEM132E	FOXL1	SLC8A1	DPF1	SOBP
DNAH6	NME4	BANF2	PPP2R2B	TNFRSF9	SMIM1
EGFL6	SMYD1	PODXL2	SMIM10L2A	KRIT1	MYOZ2
KRT81	RASGEF1C	MAT1A	ACER2	VWA5B1	REEP2
PAGE2	WNT9A	MESP2	ANKRD34A	DNAH14	KIT
SBK1	ZEB1	RIBC2	OLFML3	TFAP2E	AMT
DCAF4L2	SULT2B1	VGLL1	KANK1	POU5F1B	RNF150
FMO1	KCNMA1	SLCO1B3-SLCO1B7	SPRR3	IGFBP3	PCSK2
COL26A1	SERPINB4	TCF23	CYP1A1	FAM9C	MS4A2
SLC35D3	MT1E	DCDC2	ADAMTS8	GREB1	LTBP4
SEPTIN14	CAPN9	AATF	CNGA3	THEM5	SERPINB13
NAA11	AP1S2	CCDC73	CD27	ERBB2	SPATA4
AL513165.2	SDR9C7	MAMDC4	KRT4	C4B	NEFL
S100A5	SHISAL2B	C9orf43	KLHDC8A	CEACAM16	GCSAML
MCIDAS	ZP1	COCH	TMC1	NRCAM	SNCA
FBXO47	BHLHA15	PKDCC	PID1	HK3	INKA2
DCAF8L2	PDGFD	KIF12	ZNF582	APELA	ARC
IFNG	MCC	PILRB	ABCG5	PRELID3A	TMEM171
VCX2	PDXP	TAP1	TRARG1	RIBC2	ANK2
VCX3B	TACR2	RNF113B	GPR25	HOXD12	IL17B
ASGR1	SALL2	RNF43	KCTD8	STAC3	CXCL17
SSX1	RNLS	ZFP42	GOLGA8N	NOTUM	BHMT2
RNF113B	GPR146	BCAT1	NMBR	CPLX1	RASL11B
ADGRD2	LPAR3	H2AC14	GNAI1	PCDHB8	TMEM252
POTEH	RNF180	CCL3L3	RAB6B	CALHM5	FOXP2
APOH	MLIP	LRRC9	CORO2B	LY6G6D	S100P
SLC13A5	LRFN5	H1-6	BAIAP2	TRPM5	PALLD
LMX1B	AMTN	SEPTIN14	MEIS2	DKK1	ANTXR2
KLHL31	RFX2	PPP1R27	CLCNKA	PDE6C	TCIM
H2BW1	TPSG1	HK3	PRKAA2	EPSTI1	ODF3L1
IGFN1	TUBA1A	PYCR1	SCN2B	SEZ6L2	ABCA8
MEPE	ADRA1D	POU5F1	TMEM236	MSX2	MPP7
IL27	TRPC1	APOBEC4	NMRK2	PI15	FOSB
CCL26	CYP2J2	PLEKHD1	BMPR1B	ITGBL1	SIX2
DKK2	STARD9	FNDC7	SLC6A19	POM121L2	TMEM154
AMELX	MID2	CHRM5	GDF10	KRTAP3-1	HOMER2
METTL11B	HRCT1	MAP3K21	JPH4	PEDS1-UBE2V1	CABP7
TPBGL	SPAG8	NUP210L	SUSD4	RGS21	MT1A
AC006978.2	NFASC	KREMEN2	WDR17	IL2RA	SSTR1
GDPD4	KRT5	FZD2	MAB21L1	KCNMB3	PCARE
CSTL1	PID1	DCAF8L2	AOX1	SLC44A5	HIPK4
ISYNA1	CAVIN1	UBL4B	C17orf78	SERPINA10	CCL25
ECEL1	UGT2B7	TLE6	ATP12A	LRRIQ4	TGM5
CEACAM8	CELF2	COL5A3	ACTC1	PRR22	KCNK17
AC099489.1	AMOTL1	H2BC14	IL17D	EN2	TPD52L1
CHST4	CARTPT	HOXD10	ZFP28	ERVW-1	PDE9A
BOLL	TNFRSF13B	PAGE5	KCNIP2	GBP4	CNTN2
CALHM5	KIRREL3	RELL2	MAB21L4	PSD2	DACT3
SPATA12	RGS9	KCNMB3	SPRR1A	QRSL1	SEPTIN5
DLK1	SULT1B1	MACC1	RASSF5	ALX1	FOLR2
ALOX15	CALML3	ALG1L2	SSC5D	GP6	SCGB2A2
TMEM89	GPR15	SYCP1	GPT	PLPPR3	PBX1
L1TD1	GJC1	ELF5	DUOXA1	AC099489.1	AIF1L
SCRT1	KCNIP2	PRSS56	MOGAT2	NEURL3	ITPKA
DEFB126	SMIM10L2A	AL031708.1	TMEM63C	CD84	CPEB1
PCDHB8	TMEM255A	DNAH5	SERPINB2	SPDYE2B	RIPK4
OTP	CLCA1	IGSF6	ITGA9	GPRC5A	MYOCD
RPGRIP1	CNGA3	MAGEA11	CNTN3	RTN4RL2	PLA2G12B
EFCAB5	FAXC	LHFPL5	SMPX	KCNJ2	HSD17B6
ERVMER34-1	RDH5	CLDN16	GPR15	MSLNL	F13B
BPIFA1	NKX2-3	TMEM207	RGMA	KIAA1549L	GAP43
ASIP	MT1A	SPDYE5	CKM	SYT13	RHOJ
SLC6A7	ACKR1	FAM71F1	BCO1	OVOL3	VAT1L
GOLGA8A	PCSK2	H2BC11	EPS8L1	HK2	TMEM255A
SYT13	NPAS1	POTEH	TIMP3	PLA2G4B	ATP1A2
ULBP3	ZCCHC12	CDH12	EGR3	DLL3	CGNL1
CUZD1	KCNQ5	H2BC10	PLAAT2	OR2AG2	PRICKLE2
RGPD2	GPR25	HSF2BP	SLC18A3	GLIS3	TMEM196
ADAMTS20	FEZ1	HMGA1	ITGB7	SAA2	SERP2
C4orf48	B3GAT1	CATSPER1	TBX5	EPOP	MFAP5
RPL22L1	SLC26A7	PLAUR	VXN	DNASE1L2	MYOZ1
PRR36	SLC6A11	RAC3	SLC26A7	GOLGA8B	ANKS1B
ASGR2	AK5	MAGEC2	CCDC9B	PBOV1	GNAO1
ERBB2	FAM13A	CNTNAP2	SI	KRTAP2-3	PVALB
TREM1	KIAA1614	KRTAP5-5	SERPINB12	RNF133	GATA1
CROCC2	ASIC5	ABCA13	FAHD2B	KLHL31	PITPNM3
TTLL9	DGKA	CLDN3	DAPL1	CGB3	C8orf48
ZBTB9	ICAM3	TMEM269	GRIA3	PKHD1	KANK2
EZHIP	SERPINB2	COL12A1	ADGRG2	TRIM10	TMEM240
CALCR	SELENOP	CCDC83	C1orf21	FGL1	ATP2B4
KIAA1549L	VXN	POU3F2	CHL1	ADAM29	ARL14
SYNDIG1	CEND1	PLEKHS1	SHISAL1	AC068946.1	ZBTB16
EMX1	CLEC3A	LEF1	GLI3	KCNH8	FBXL7
CHRM5	CTSF	CFAP206	SNCG	MSLN	VPREB1
PLAC1	ARHGAP20	LINC00634	TUBA1A	CD274	BTBD11
C9orf50	RAB38	CT45A1	ZNF781	CD200R1L	SYNDIG1L
UTS2	DAPL1	HSD17B3	SLAMF7	TFAP2A	RTL8B
FOXC1	RAB6B	VCX3B	VAT1L	ADAMTSL2	LURAP1
LIPC	HSPB7	MSH4	CRNN	TGM2	RTL5
PNPLA5	NXPH3	VRTN	NRXN3	HRG	PKHD1L1
SERPINA6	IVL	C5orf47	MAOB	CALML6	ZNF540
DSPP	PLA2G5	NXT2	SOD3	C2orf50	TP63
CSH2	MAGEE1	LZTS3	CH25H	ANTXR1	FOS
NXPH1	VLDLR	XKR3	P2RX2	TAS2R13	SLC5A9
DPPA2	IL17D	BRDT	CYS1	MAMDC4	DIRAS1
HNF1A	FNBP1	SLC35D3	DYNAP	L1TD1	CD52
TENT5D	VIPR2	ZNF525	SCARA3	DZIP1L	SYNGR1
CCDC194	GNAZ	ZNF479	ZNF385B	C1QTNF8	GRIK5
LDHAL6B	LRP1B	SLC13A1	AASS	ELOVL3	MYH11
AKR1C8P	LPP	VCX2	CLCA4	L3MBTL1	TCEAL3
RTL1	SLC9A3R1	HOXD12	ALKAL2	DGKI	SNCB
TFEC	ACADL	TMEM145	GPR20	GRAMD2A	PAMR1
PODXL2	PPP1R12B	NEK5	SMARCD3	AQP2	MICU3
CXCL3	CIDEB	H4C5	KCNJ15	MAGEA2	CYP4B1
PASD1	SHISAL1	PON2	IL1A	LRRC9	GGTA1
TMEM269	STK32B	PPEF1	RBFOX3	TNNC1	ABAT
COL9A3	AKR1C3	ADAMTSL2	MS4A8	UTS2	PIANP
AC137834.1	VAT1L	CATSPER2	DHDH	SPATA17	RAB9B
PROC	ASB5	TCAP	FABP12	HHIPL2	GMPR
ZFP42	PRDM1	MAGEB1	DCAF12L2	BCAT1	MAGI2
HDGFL1	SLC30A10	RIPPLY3	ZNF454	AVIL	SNURF
CLEC2L	NIM1K	IQCH	SULT2B1	TANC2	FXYD7
MYBPHL	PDE8B	DAW1	BTBD11	CAPN3	B4GALNT3
IFI44	CD207	TRIML2	SULT1A2	PTCH2	SLC26A3
HSF2BP	GNAI1	RAB42	TOX	ALB	PLIN2
POU3F2	NCKAP5	FTHL17	WASF1	APOE	CFP
TNFSF18	ASAP3	LHFPL3	SYT10	GAPDHS	BMERB1
TGM4	IRAG1	AHSG	RORB	SIX3	RFLNA
CEL	TCEAL5	KISS1R	SNAP91	C12orf50	GRP
QRSL1	DLC1	OR8A1	RIC3	C4A	BMP3
KISS1R	LDOC1	TGIF2LX	KAZN	NME1-NME2	ACTG2
MSX1	CTTNBP2	PNPLA3	FBXO27	PROZ	SPRR1A
TCF23	ELAVL3	HOXD11	NRSN1	CLDN12	AC114490.2
EPHA10	GPR1	SH2D4B	SERPINB11	AL031708.1	CLDN10
DMRTB1	KCTD8	RXFP3	BOC	SLC22A1	HSPB7
ALG1L	ODF3L1	EPHA10	EML5	GJB7	TCF7L1
CAMKV	LARP6	WARS1	ZNF853	OSM	GPRC5C
HES6	KCNMB2	CLPSL1	ACADL	ZNF716	TMEM71
CGB3	ICA1L	FAM170A	KIF5C	PKDCC	LMAN1L
MAGEB6	FCER1A	EDN1	KLHL30	LINGO1	FKBP5
ARID3A	ADH4	DNAAF4	ICAM3	SH2D4B	MLIP
KRTAP5-4	RIC3	OR1F1	MAP1A	AC137834.1	KCTD8
WNT11	INMT-MINDY4	LHX9	MEP1A	SCRT1	CCDC89
XKR7	SLC10A4	ADAM2	SYNDIG1L	FAM186A	NIPSNAP3B
SCN8A	HCAR2	LIN28A	GNAL	TRIM31	SPARCL1
CYP4F8	C12orf54	KRTAP3-1	RGS4	HSPA6	FAM177B
RDH16	ABCA4	FAM166A	ATP8B2	PRSS33	ZNF471
ANK1	TPSAB1	H2BC9	RHCG	SPHK1	PTGER3
IQCM	GAS1	RANBP17	BCO2	TAS2R19	CYP27A1
EGR4	TMEM74	FGF4	GAS7	KRAS	KRT20
KCNE3	KAZN	KLF1	ATRNL1	CCDC144A	CCDC106
PRAC2	TMTC1	VWA5B1	ABCA6	AGT	MAP6
WFDC10A	HBA2	HNF1A	TRIM40	MYH7B	EGR1
AC068533.4	NBEA	AC022335.1	KCNE4	C11orf42	RGR
CNBD2	IL36B	OR4D10	ZFP2	SYT8	SLC16A7
UNC13A	CHL1	CACNA1F	RNLS	CARMIL3	MADCAM1
ZP3	LIFR	TM4SF1	TUBAL3	NXPH1	EFCC1
MAGEA9B	MT2A	CXCL3	DDR2	PSMD3	DGKG
CYP26A1	NSG1	TAL2	SMYD1	ZIC2	AC024592.3
SAA1	ID1	POTEC	ZNF626	AC010132.3	PACRG
GPRC6A	TMEM37	HPX	NSG1	OBP2A	CLDN8
SYCP2L	RNF217	BHMG1	SLC5A1	PRSS58	SLC22A18
ESX1	SYNJ2BP-COX16	CFAP52	PRUNE2	ALLC	RNF223
AL121758.1	MLN	TBC1D21	TOX2	IFNE	SYNM
H3-4	PIP4P2	CD300LF	DCT	MYBPHL	CCDC110
MIEN1	CNTN1	C1orf87	RASGEF1C	IGSF6	LEP
OVOL3	KAZALD1	SBK1	MITF	LMX1B	SLC17A7
RXFP3	CLMP	CA5A	HOXA2	B4GALNT4	RAB6B
AC233992.2	TRIM29	MCIDAS	PLPPR5	MIOX	C22orf23
AC068946.1	TST	C1QL4	ARSF	SBK1	CPNE6
CALCA	TMEM92	TRIM10	BARX2	CFAP45	PTH1R
PRSS58	SLC16A6	MYH1	MFAP5	FOXL2	CES3
TTLL10	PCDH9	CRYGB	ENTPD5	MEIOC	NUGGC
MEIOC	MFAP5	INHA	PABPC5	TFEC	TMPRSS11A
FOXD4L1	ANXA8L1	HOXD13	NFATC4	ZIC5	ASIC5
ADAM32	ACP3	RFPL4B	SLC8A2	AC007192.1	PER1
SP9	ARG1	LIPC	MT1A	ACLY	WFIKKN2
SEMG1	GPR135	SEC14L4	PTGIS	KRTAP5-10	CAPN13
RFPL4B	SOX5	HOXB7	FAM83C	CACNA1E	STON1-GTF2A1L
CT45A5	PRKAA2	ZNF560	KLRB1	HOXA9	MT-ND3
H4C2	SLC2A12	CD200R1L	TRIM29	PAX2	CHL1
THPO	OLFML3	CYP4F8	PDILT	LRIT3	PIM2
DNASE2B	SPHKAP	HTR1F	NUGGC	CDSN	LRFN5
TAF7L	CH25H	OSMR	ODF3L1	MAGEC2	TMEM88
PNPLA3	PINLYP	C1orf158	DEFA6	ALG1L2	FKBP1B
RNASE10	BST1	FOXP3	HCAR2	LIPC	STAB2
IFI44L	MT1G	LRRD1	KRT13	SAMD5	NOVA1
SEMG2	CPXM2	TNNI1	EVC	GRIN3A	ANKRD37
ZNF560	ACTG2	ANP32D	DST	DCDC2	GCNT2
XKR5	SLC17A8	KLK6	FGFBP2	SCART1	HBEGF
LBX1	PBLD	FGF8	ASIC5	METTL27	ZBTB7C
ITIH1	SMIM10	GSX1	TMEFF2	MYBPH	GPRASP1
CLPSL1	SPATA4	OAS2	CPE	SEMG1	CA14
AIRE	LMAN1L	CCN6	CDH20	RTL1	CYP11A1
TMEM207	DTX3	FBXW10	NTRK3	MAGEB6	CDO1
RAB6D	TMEM256-PLSCR3	WNT11	AC004997.1	RARRES1	CSN3
INHBB	FAM3B	ERBB2	S1PR3	H2BC18	TXLNB
OR10Q1	LEP	USP26	VSTM4	CCN6	TMEM150B
ELOVL2	TMEFF2	ANOS1	ZNF540	FAM24B	SLC16A11
IQCH	ZNF536	ANK1	IL16	PNPLA5	PIPOX
RNF17	PGC	KCNH8	LEPR	OVGP1	INSYN1
MYH7B	RAB37	FAM47A	RRAD	BEST2	HBM
RGS21	MST1	C11orf16	MAGEH1	HMCN1	ADRB3
LCE1E	RGMA	C9orf116	ZNF354C	CARD11	RBM20
VRTN	ZNF626	HTN1	FAXC	SLC26A8	GJB6
AC022335.1	DNASE1	CLEC2L	DHRS11	CTAGE8	TMEM74
CD274	DCT	WFDC8	FHL5	MDFI	OPCML
TGIF2LX	RBFOX3	LOXHD1	CDO1	LHX2	FEZ1
CXCL5	CPE	SPACA7	FAM166B	CCNI2	PLD5
TAS2R60	SPON1	TNFRSF25	PLA2G5	POU6F2	DMPK
CT45A1	KRT33A	IGF2	SERPINB13	TAS2R3	ACTA2
LIN28A	CRYBG2	FABP6	ALDOC	PROX1	RSPO2
XAGE2	TUB	SENP3-EIF4A1	GPIHBP1	FNDC7	USH1G
CACNG3	PEG3	PLPPR4	NMUR1	ANKRD33	MYOM1
HOXD13	CDH20	TLCD3B	MYMX	EPHX4	LIFR
DLX2	MUSTN1	SYT13	CD300LG	SLC22A11	KLRF1
H2BC11	KCNA3	SERPINA10	TRIM73	TCHH	LRCH2
TFAP2E	SHISA9	LYZL2	ASPDH	ANKRD45	SLC9A9
KCNH4	CSRP2	PASD1	TAGLN3	LINC00514	OLFML3
C7orf33	ZNF853	RSPO4	PRKG1	ASPN	AS3MT
PLG	NRSN1	GLIS3	LRRTM1	GPR45	CAVIN2
LAIR2	FABP4	OR10Q1	INMT	TPBGL	KIAA0408
KRTAP5-10	PPP2R2B	MC3R	GSG1L	ZBTB9	TMEM59L
C11orf16	AC011530.1	IQCM	ZNF385D	MYLK4	HOXA5
SYCP2	AHNAK2	SEC61G	HSPB7	IQUB	PDZD2
STRA8	NR0B2	DCAF4L2	DAPP1	RUFY4	TIAM1
CDKL4	KCNA2	RNF17	LIPF	LARGE2	RIC3
AQP9	SECTM1	POU6F2	F13A1	M1AP	WSCD2
DNAJC5B	SYTL1	TNFSF4	LY9	ACOD1	HRCT1
KCNV2	SDCBP2	CAGE1	ASB5	POLR3G	ZNF626
DRD1	GNMT	DNAH6	REP15	PLA2G2A	CDON
MYBPC1	HOXA5	SYCP2	CDHR5	SAMD9L	TIMD4
LHX3	MT1F	CT45A10	ABCC9	FN1	SERPINB11
KRT39	ZNF662	SAG	TACR1	ADAM22	RAB33A
PPP1R1B	ZNF582	TUBB8	AKT3	CFAP251	B3GAT1
FAM9B	PCDHGB7	TARM1	FLNC	ACP4	MSANTD1
SLC22A1	FAM166B	CALCR	AL096711.2	MYLK2	TPRG1
CFHR3	PRUNE2	DNASE2B	SEMA3D	SPZ1	IFI27
PRRX1	FOXE1	ADCY10	GRIK1	GBP1	DHRS7C
BEST2	SOWAHA	FMO1	CMC4	TMPRSS5	AVP
DCDC1	SLC37A2	OVOL3	PYGO1	HOXB6	PCDHGB7
LHFPL5	ITM2A	PPIAL4H	LDOC1	SLC45A2	ZDHHC22
ZNF723	GPLD1	RBP4	TFF2	APOBEC3B	ASPG
RIPPLY3	NLGN1	PROZ	PCDH11Y	PAH	HSPB1
PKHD1	ZFP28	TUBA3C	ZDHHC15	TRIM72	SLITRK5
MAGEB1	ZNF540	MAGEB16	SPAG16	KAAG1	ANKRD31
PCP2	CCER2	CNPY1	PCDHGA2	MANEAL	MFSD2A
LZTS3	KRT6A	TRIM42	MDGA1	SSC4D	CCDC178
SLC30A2	SFN	DMRTB1	SYNC	ASPHD1	NPY5R
MOV10L1	SOD3	ARID3A	ZCCHC24	FSTL3	ZNF582
SEC14L4	PTPRS	FCER1G	SMIM10	AQP9	BCHE
BHMG1	GUCA1C	RAB19	PIM2	PCDHA12	DYNLRB2
MC3R	ACSL5	GBP4	SYTL1	CAMKV	MYRFL
ISG15	BTNL8	XAGE2	AKR1B10	NKX2-1	SPEG
RSPO4	PGA5	NKX2-5	CLEC3A	TMEM145	VXN
LHFPL3	SNCG	KCNK15	FRMPD4	GABRR2	ANXA8
LY6L	SPTSSB	DMRT1	GPR157	LCE1E	IGSF10
COL7A1	TIMP3	FOXD4L1	CCDC110	WDR87	CDK15
CT45A10	P3H2	HDGFL1	APOC3	TBATA	CLEC3A
KCNA10	TCF21	PKD1L1	FAM124A	HTR1F	GHSR
CAMK2N2	FRMPD4	APLNR	TMEM74		SLURP1
SEC61G	SLC26A3	SSTR5	KIF5A		SYT10
TUBA3C	RIPK4	ASGR2	B3GAT1		KIRREL3
DPYS	CRISPLD2	ITIH1	SLC5A9		TMPRSS6
CDH7	PTGER3	EN1	DNAH11		CAV1
EPO	PLA2G12B	C4BPB	ALDH3B2		NR3C2
CFAP161	SHF	YBX2	PBX3		SLC16A9
B4GALNT4	MCAM	ZNF723	PIP4P2		CYTL1
CFAP74	HSPB1	ACSM2B	ATP8A2		LYPD6B
KRT40	SCARA3	CDC20B	SNTA1		ALOX15B
HCAR1	TMEM211	DEFB126	CPA2		SLITRK3
TEX11	IL1A	MYH7B	CMA1		BAG2
BRDT	MYRFL	FAM71E1	CCL14		ROR2
CGB8	HSD17B6	ESX1	MIXL1		FRRS1L
GSX1	SSC5D	EZHIP	P2RY2		SERPINB2
TRIM31	SCN2B	SAA1	NR4A2		MYL2
EN1	MEIS2	KISS1	IL6R		LINGO4
ERVV-2	PKIA	PPBP	CCL2		PRRT4
LINC00634	SKIDA1	XKR7	GRIP1		DUSP21
PRSS55	MPP2	PGBD5	FOXE1		MYLK
AC020922.1	EVPLL	LBX1	MUC15		BTNL2
AC068580.4	MAB21L2	AL513165.2	SSPN		NTN1
CCDC187	PRKCB	ANHX	DTNA		DOCK3
CLEC19A	MUC15	PAX8	SPAG17		SLC5A12
DDN	AKAP12	MAGEB6	KCND3		APBB1
PAGE5	AGTR1	H1-3	LAYN		NDST3
NKX2-5	GPIHBP1	CGB8	CCDC184		RASA4B
SFTPA2	SERP2	UGT2B4	PACRG		CHAC1
IGDCC3	SYNDIG1L	CDKL4	COL23A1		VSIG1
PLPPR3	PLIN1	RPGRIP1	CYFIP2		GPA33
MROH6	MPDZ	FATE1	NUDT11		RHEX
TDRD12	PACRG	H2AC16	SLIT3		CAND2
OXTR	CA2	HOXD9	GNRHR		TRIM55
SIRPB1	TMPRSS11F	HSD3B1	DPY19L2		TMPRSS11D
C1QTNF8	LTB4R	AC007040.2	STON1-GTF2A1L		CELA3B
HUNK	CCDC9B	TDRD12	ANO5		CLIP4
VGF	SMLR1	IGDCC3	MRO		GLRB
FAM71F1	SUSD4	CXorf65	COLEC12		NSG1
KCP	TMEM59L	TSGA13	RAB40A		LILRB5
TRIM10	SPAG4	CCDC166	TAS1R1		TTC9
NPIPA8	SGCE	STARD3	FAM110B		UGT2B17
RSPH10B2	CDKL2	SSX2	ACTG2		CASR
GABRR1	FBXO27	FMR1NB	ABCD2		AK5
PRDM13	CDKN2B	SLC4A11	ELANE		SLC8A2
RFPL2	ADGRL3	H4C14	NR2F1		PCDH9
CCNB3	STON1-GTF2A1L	UPB1	HOXA5		C16orf54
PADI2	ENTPD3	TUBA3E	IRX1		KRT222
TAL2	ATP2B3	MAGEA9B	BHLHA15		SKIDA1
C12orf50	TMEM132C	FER1L5	FCRL5		FSIP2
PAX3	SYT10	PCP2	LILRB5		ALK
GRM4	PGA4	WT1	GRID2		MAP1B
STARD3	FAM181B	GFI1B	B3GNT8		NRXN3
GAGE1	PPP1R14D	CFHR1	NCKAP5		AOC3
RNASE3	CORO2B	CEACAM8	FAIM2		GLIPR1L2
PRSS41	UGT1A3	HUNK	SLC7A9		GPR78
PLPP4	SLC8A1	LRRC74A	UTS2B		PGR
ICAM5	ANO5	IL32	WFDC5		C2orf88
TNIP3	KRT73	RUFY4	ACY3		MLLT11
FGB	KCNH2	MGAT4D	CCKAR		CAPNS2
SSX5	ABLIM3	FBN3	ADH4		SLC28A2
LOXHD1	TUBB4A	QPCT	SPATA4		NRP2
LARGE2	C1orf116	SLC22A16	TRPS1		C1QTNF7
TM4SF1	CHRM4	TMEM200A	MT2A		LY9
TRPM5	MT1B	TAF7L	CD1A		ANXA10
CEACAM16	ANKRD65	ASIP	IQCN		BPIFB1
HSPA6	CCDC110	DYDC1	CYP2C18		FZD10
ZNF385C	EGR3	DPYS	FAM13C		MAGIX
C4BPB	CYP4F12	ASB18	FBXL13		HEMGN
SYT8	KRT20	TNFSF9	OTUD7A		UGT1A3
MANSC4	ALDH3B2	OR4C5	SERP2		CPE
ELF5	CLDN15	INSYN2B	PTGER3		SMIM10
KCNK15	CHRNB4	TBPL2	CHST15		B4GALNT2
MORN3	ANXA8	GABRR1	TREX2		SLPI
PBOV1	SLIT2	RSPH14	GSTA1		FAM83A
HAL	ANGPTL5	CXCL5	C1orf116		RNASE7
UGT2B4	TMPRSS11A	CFAP99	SYPL2		LRRC26
PCDHA12	ADTRP	F7	CAMK1D		DSG3
SERPINF2	SYNC	THPO	GNG8		ACTC1
KRT28	RND2	CCDC175	IL1RAPL1		SHISAL1
FGF17	CCL21	FGF17	CTSF		MAPK4
FMR1NB	AC004997.1	CT45A5	NLGN1		ELAVL4
SLC22A31	LAYN	RETN	CCL21		GZMM
PAGE2B	INMT	INHBE	PDE7B		C2orf74
MYO3B	FGFBP1	CFHR5	SPINK8		KCNA3
KRTAP5-5	FLNC	CNGB3	PM20D1		TIMP4
PRB3	SFRP5	FABP7	MGLL		CNTFR
ERP27	SLC8A2	AL159163.1	SLC6A11		ADAM33
ARRDC5	GLIPR1L2	C8orf74	FCRL4		NLGN1
HRG	GADD45G	PCDHB8	TCEAL5		ZNF415
KCNH3	RERGL	SLC22A8	MLIP		LMO1
FBXW10	FAM149A	CGREF1	SKIDA1		TGM3
SMIM23	TMC1	MYBPHL	ITGA1		CYP2J2
CCDC148	CHST15	C20orf202	ACKR1		GSTM3
AVIL	AVPR1A	SOHLH1	ANXA6		SNCG
PRB4	PDE3A	CSRP3	KCNT2		TM4SF20
ASS1	CLTRN	UNC5A	C7		CFC1
KIAA1210	CES3	IQANK1	PCDHGC3		PLAC8
CER1	ZNF454	KLHL31	CDH8		SPAG16
PLPPR1	ZNF385B	KLK3	CARTPT		SIT1
NTSR1	MYH7	PRSS58	LMAN1L		CCDC160
TRIM43	PCDH11Y	PNPLA5	PHGR1		FXYD3
ZNF729	LCE3E	EPO	NPY		ZCCHC12
LYPD8	DCAF12L2	S100A7A	TSPAN18		FBXO32
NALCN	SNAP91	CAPN11	TMEM238L		NPY
MYH1	MPIG6B	DRC7	FBLN1		SLC46A2
SPDYE2B	GPD1	LY6L	FAM149A		GABRA1
C20orf202	GPR22	HEYL	ITM2A		UNC5D
CABP4	ALK	ELOVL2	ELAVL4		RERGL
SLC35F4	TSHZ3	PROM1	BNC1		KCNK3
KCNK9	CNTN3	TEX55	DIRAS1		SPINK7
RBP4	SIK1B	DDN	FGF14		PTGER2
FER1L5	LILRB5	ANKRD30B	CRYBG2		CEND1
VAX2	SPAG16	XAGE1B	LARP6		ADGRG2
KLHDC7B	TOX	SSX3	C12orf54		FOXN1
UNC5A	CLUL1	UCP1	NPAS3		KLB
DIO1	CYS1	OR2Z1	PRELP		DCT
RNF182	GPR20	SLC6A7	CMYA5		IL16
H1-6	NUGGC	ABCB11	HFM1		PKIA
TMSB15B	CASQ1	SLCO6A1	THRB		LPAR3
CCDC175	REEP6	TRPM5	FRMD1		CST11
C8orf74	CNGA1	KIAA1549L	PINLYP		MS4A18
SPATA46	NPY	ASPSCR1	RIMS3		XCL1
SMIM36	FBLN1	ZAN	CLCA2		GJC1
OLFM2	ZDHHC15	DCDC1	SULT1B1		ADCY5
CD55	CD27	CLEC18C	ENOX1		APOBEC3A
PRTN3	ZNF677	SLCO4A1	UNC13C		PDZK1
CCDC70	PDE4C	F12	IL18		PPP1R36
KIF12	ADH1C	KASH5	SERPINB10		FLNA
ONECUT1	CYP27A1	TBR1	AGTR1		SPON1
KLK2	NPAS3	PLPPR1	MMP28		ABCG8
PGAP3	DES	CETN1	DES		GSX2
JPH1	PABPC5	ZBTB9	STK32B		DAND5
HHLA1	VPREB1	JPH1	CASQ1		EMID1
SPTA1	NR2F1	BECN2	CALML3		MSMB
OR5M11	GRIA1	RETREG1	BNIP3		CCKAR
SEPTIN3	RGS4	SEMG1	MB		CLIC6
FAM133A	GALNT17	HSPE1-MOB4	C3orf70		GPRC5D
CTRB2	RORB	VGF	PCDHA3		ITIH5
KRTAP2-3	MAP1A	ADAM32	RPS6KA6		CD160
LY6G6D	TPSD1	AC068580.4	TSPAN7		TSPAN7
SAP25	LY9	KCNG4	JSRP1		SLC27A6
S100A3	GPR87	L1TD1	SLITRK4		BCAS1
SERPIND1	SLC17A7	TREM1	UGT2B17		RCAN2
RETREG1	IL16	OR1J1	CHRNB4		CIBAR2
MUC16	NRG4	PNMA6E	ESR1		MASP1
ABCB11	LRRC66	GRIN2B	NPTXR		MSTN
GRAMD2A	ITGB7	GPR160	ATP13A4		HAPLN1
CST5	C3orf70	PIP	TMEM59L		PRUNE2
ASPN	CCKAR	KRT40	CES2		MAGEE1
TNNT1	RASGRP2	MPP4	SLC13A4		GATD3A
SLCO6A1	GPR182	BHLHA9	PODN		SHF
CTLA4	ADAD2	CP	GUCY1B1		CFAP221
ITGAD	WASF1	LMX1B	PALMD		CD27
NPM2	SSTR1	AL662899.1	NRG3		BST1
IL24	KLK11	H4C15	FUT9		NCS1
LYZL2	DIRAS1	GJD4	MLN		SMPD3
TMEM200A	MFSD2A	MUC19	KLK11		TACR2
PF4V1	NPC1L1	SP9	OR5K2		NCKAP5
CFAP65	SIX2	WFDC9	PCK1		CTSE
MS4A3	GCNT2	LYPD8	ELAVL3		CLMP
RAC3	KCNQ4	SSX4	C6orf132		KCNJ13
HSD3B1	PTGFR	TMEM89	RAB37		AGMO
MAGEA9	PDE9A	LGALS2	HRNR		ADAMTSL3
DRC7	NMRK2	WFDC11	MYO1A		DCLK2
ANO3	ELAVL4	COL8A1	ANXA8L1		KRBOX1
GRIN2B	SYPL2	TENT5D	FMN2		SPINK1
ZNF722P	CMC4	WDR97	KRT73		PCDH10
PCDHA11	CPNE6	PRAMEF17	MUC22		SYT16
MYADML2	GFRA3	OR8D1	ADGRL3		GUCA2A
KRTAP10-4	HOXA2	CCDC148	MUSTN1		TNFAIP8L3
LRRD1	SYNPO2	SPTA1	ZNF835		C10orf99
STRC	KLRF1	TMEM176A	PERP		SCTR
UROC1	EPS8L1	SOX14	CLCA1		OLFM1
TNNI2	CD300LG	OLFM2	TMEM221		KLK11
MMP1	BMP3	OR52B2	GLRB		PRDM16
CFAP92	NTRK3	FKBP6	KRT6B		KCNH2
PLA2G2F	HIF3A	CHRND	IVL		ZNF135
SLAMF9	ZNF483	HECW1	AKR1C2		LONRF2
UCP1	POU2AF1	LAMP5	LHCGR		GPIHBP1
TBC1D21	KIF5A	TKTL2	TCF21		RORC
C5orf47	LRRC52	GUCY2F	IRX3		DIRAS3
SSTR5	FAM124A	WFDC3	SLC2A2		FMO5
SOX14	GNRHR	TTLL10	C16orf54		JSRP1
ZNF479	CDO1	PSORS1C1	IRX4		KL
LYG2	KRT6B	GAGE1	HPGDS		NQO1
ONECUT2	GOLGA8N	GPRIN3	LAMA2		ITGB7
GRM1	IGSF10	AC137834.1	LRRC17		RGMA
HSPE1-MOB4	GAP43	H4C9	GRID1		LRRTM3
PNMA6E	ISL1	GABRA3	RND2		SMIM11B
ZSCAN10	GRIN2A	TPBGL	SELENOP		CNGA1
NKX2-1	GPR52	COL9A1	B3GNT6		C12orf54
KCNA7	PLCXD3	GLDC	IGSF9B		REG3A
TDRD1	NAT2	GUCA1A	FSIP2		CDHR4
CSH1	ZCCHC24	FAM133A	CBX6		C19orf33
LAMP5	HTR4	KCNA10	KCNH2		SULT1C3
TLCD3B	C16orf54	KRTAP26-1	SPHKAP		MT3
CCDC114	PCP4	MYH6	PCDHGB6		INMT-MINDY4
AQP8	AMER2	CPLX4	ACSM5		NANOS1
MMP20	FAM13C	LUZP4	TTLL7		SLC39A2
BSND	ADAMTS8	EGFL6	CTF1		ZNF853
TUBB8	KL	KRT81	PGA3		SOAT2
SUCNR1	AGMO	ZNF735	STOX2		TWIST2
FABP6	TMEM71	XAGE5	SERPINB4		NGF
CD70	FAM110B	TRH	EVC2		DGKB
ZDHHC11	GLRB	AMELX	HTR3B		CCL28
CAPN11	WDR17	SYNDIG1	WNT4		PPP2R2B
GABRA3	HTR3B	PON3	PCDHB4		IL5RA
SPANXB1	PTGES3L	CCNO	PHYHD1		HTR5A
ADAM18	SLC13A4	PAX3	DUSP13		GCOM1
NR2E1	GRP	ARID3C	MME		SNTG2
ANKUB1	IL12A	GALNTL5	ADAMTS15		C7
AL662899.1	GLI3	ANKUB1	SLC10A4		PALM
TSGA13	C7	ONECUT2	PRKG2		FOXA3
KASH5	CLU	OR56A3	EFHC2		RTN1
TEX45	ITGA9	HAO1	TMPRSS11F		BBOX1
CHRND	RHOV	CST5	SHISA3		AC233723.1
PNMA2	CAPN13	BPIFB6	SLC16A12		GALNT15
ABHD12B	S100A12	CES5A	IGFBP5		KLK12
MAGEB2	IRX3	OR1J4	SYNPO2		TCL1A
KLK3	DUSP21	SPATA31A1	GSTA2		SETBP1
XAGE1B	S100A2	TRIM31	LAX1		CH25H
FOXL2	SLC28A2	INHBC	ABAT		FRMPD3
POU4F1	FAM83A	DAO	WNK3		PRKCB
ACTRT2	NPR3	CGB3	NNAT		ASXL3
DNAJB13	LRRC19	HCAR1	SYT15		TOX
AC007040.2	PALM	SMIM23	ANPEP		TSPAN1
H2BC9	SPRR1B	TCHHL1	MTSS1		SNAP91
TUBA3E	GPA33	KCNA7	TRIM6		FUT9
KIF26A	HS3ST6	GHRHR	HEPACAM		NCR3
BTG4	SYNE1	SCN8A	COL8A2		ACKR4
OR1F1	DAPP1	SFTPB	ZNF667		DLG2
CTSV	GRIA3	FRMPD2	SLC6A15		SMAD9
FOXD1	TPSB2	RDH16	HSPB1		HAS1
FAM170A	ADAMTS15	C17orf64	ADCY2		NR1H4
CACNG6	FMN2	MUC5B	CYP39A1		PTH
SLC22A14	SLAMF7	PRR23B	GRIN2A		WFDC1
ZNF735	LTC4S	USH2A	FCER1A		ZFPM2
GAGE2A	TMIGD2	TMPRSS7	EBF4		ZNF365
RASGRF1	FOLR2	SERPINC1	EPHA4		SOD3
MIA-RAB4B	SULT2A1	OR2B2	KLHL10		HCST
C1QL4	SLITRK5	FOXD1	ZDBF2		PRKAA2
NTS	BOC	FGFRL1	TDRP		AL355102.2
PI15	FAIM2	AC233992.2	AC119396.1		ACMSD
STMND1	JSRP1	SPANXB1	KRT5		SLC16A12
IFNL1	NRG3	UNC13A	SGCD		SULT2B1
SSX2	DTNA	AGMAT	OTC		AR
TCP11	SPRR2A	UCN2	COL6A5		TMEM108
COL11A2	PCDH10	SVOPL	RTL3		SPRR1B
FTHL17	ZNF385D	SYT7	KLRF1		KCNA4
PLA2G1B	ACOT12	DNAJC5B	FABP4		ATP12A
TCHH	SNURF	GRM4	SLC8A3		SLC22A18AS
MLXIPL	TTLL7	MEGF11	EPHA5		CRYBG2
C4B	CDH8	KIAA0319	NAP1L3		TINCR
SPTBN5	SST	OTOA	OGN		KCNN3
DKK1	KCNE4	SLC30A3	GRP		SEC14L5
LGALS2	FAM3D	FGB	CFAP20DC		SYNPO2
OR1J1	AL096711.2	CLEC19A	NCAM2		NR4A1
C4A	SMAD9	HHLA1	HSPA12A		NPAS3
SPZ1	TM4SF5	IL20	BNC2		TCERG1L
HTN1	STOX2	ZNF99	ENHO		POU2AF1
TRIML2	GPR12	TAS2R4	STUM		MKX
CCDC83	PDE7B	RFPL2	MN1		GRIA3
REG3G	SYT15	DCAF8L1	IGSF10		LY6D
PNLIPRP1	TAC1	PSAT1	DMKN		CNR1
OR1N2	NEU4	SCD	TENM2		DSC2
SOX11	CLEC10A	DPEP3	NKX2-3		SPRR2A
PSKH2	BPIFB6	SLC22A9	FGFR1		CACNA1H
EOMES	CCL2	TGIF2-RAB5IF	SVEP1		TEKT3
F12	CHST5	COL11A2	RGS11		CHRNB4
PRDM7	RIMS3	PAGE2B	GUCA1C		GAS1
KRT17	SRY	H2AC12	HTR1B		TMEM61
ULBP2	CXCL14	KIF2B	FOLR2		ANO5
CP	TSPAN7	COLCA2	SMAD9		JPH2
UBL4B	INA	ADAM18	SYT16		SLAMF7
RSPH14	LMO1	SMIM21	IL6		FGF10
BPIFB4	BMPR1B	KCNH3	GOLGA8R		NRG3
FRMPD2	ZNF835	GRM1	PRDM6		GGT6
DAW1	ANGPTL4	CFAP77	MYEF2		RYR2
KLF1	HAS1	PLPP4	SLITRK5		EPN3
PAX7	CTF1	SERPIND1	RNF103-CHMP3		RHAG
FAM47C	SLC7A14	AKR1C4	ANGPTL4		MRAP2
SYT7	FFAR1	RXFP4	RHOV		TCN1
AC109583.1	PRKG2	HHEX	CDKN2B		DPP10
SLC22A8	TRARG1	AIRE	XDH		EREG
KRTAP1-5	ETNK2	AL353588.1	SFTPD		VIPR2
SLC30A3	KRT31	LYZL4	CDHR2		LRP1B
PLGLB2	CXCL17	SPINK14	ST8SIA1		CNKSR2
ELOA2	ENPEP	H4C13	NRG4		NSG2
CT45A3	PRELP	PSG8	FHOD3		ANXA8L1
PLA2G2E	ARPP21	ZNF729	KRT16		MAB21L4
OTX2	TSPAN18	C19orf81	CYTL1		PTX3
FAM131B	BAG2	OR12D3	KRT6A		PKIB
LAMA3	KCNK3	PPP4R3C	BTNL3		CHAT
GABRP	UGT2B15	B4GALNT4	SPRR1B		LRRC4C
NUP210L	GDF10	OR1G1	VILL		GLYAT
ERAS	CHD5	PXT1	KRT33A		KCNMA1
FOXI1	NMUR1	MAGEB2	CNTNAP3B		FOLR1
ADCY10	ASXL3	RNASE10	MAP1LC3C		VLDLR
AL512785.2	MYEF2	CLEC1B	PAK5		SDR9C7
TSPY1	LY6D	ARL9	DRP2		PRAC1
TM4SF19	TRIM55	MYBPH	OSR1		MST1
ZIC1	MMEL1	FGF21	ANXA8		SCARA3
TRIM43B	NXPE4	PRDM13	SLC5A11		CDH20
PROM1	COLEC12	MBL2	TMC3		NFASC
SLC38A4	BTNL2	ANKRD30A	SGCE		FAM181A
RBM46	SMPD3	CACNG6	PLXNB3		C1QTNF9
NKAIN4	RPS6KA6	MYADML2	ZNF793		CRYBA2
NEUROD4	FMO5	MAJIN	DCHS2		BTBD17
PPIAL4H	TAS1R1	TBC1D28	GPR87		CORO2B
INHBC	CNTFR	EFCAB8	ASXL3		CNMD
GBP7	FUT9	SLC22A31	SYTL5		FOXI2
NLRP5	KCND3	DRD2	SHISA9		MS4A15
OR56A3	MPZ	ISYNA1	SPRR2D		DES
H2AC4	EFHC2	DIO1	SLC13A2		ATRNL1
TGIF2-RAB5IF	MS4A2	EFCAB12	CACNA1C		FAM189A2
ANKRD30A	SLITRK4	GJA10	TMEM132E		KCNQ5
KRTAP5-7	CST11	S100A3	KRT35		FAM110B
PIWIL3	NUDT11	C7orf33	MAB21L2		BAALC
BECN2	CYP2C19	C10orf53	ALK		PPP1R12B
H2AC14	GUCA2A	TRIM43	UST		SMIM9
ASB18	SLIT3	DKK2	KLHL4		RPS6KA6
RP1	C10orf99	UROC1	BAG2		SLITRK2
LUZP4	THRB	ULBP3	ADRA1D		SALL2
ASZ1	LGALS7	ERVMER34-1	LHX5		SOWAHA
FXYD2	NDST3	SLC30A2	PDE9A		RAET1L
CATSPER1	KCNIP3	CABP4	FBP1		P3H2
DYDC1	NAP1L3	SLC15A5	AKR7A3		C6orf58
TBATA	DDR2	RGSL1	BMP3		LCE3A
NEUROD2	ATRNL1	KRT28	PCDH10		ALDH1A2
QPCT	B4GALNT2	AL512785.2	HCN2		HHIP
DDX4	HAPLN2	NKX2-4	FPGT-TNNI3K		C22orf42
KRT9	CYTL1	SSX5	CHP2		LYZ
FOXR2	KCNK16	TRIM60	SIX2		ZDHHC15
HAO2	POU3F1	CAMKV	SLC1A7		RIMS1
WFDC10B	NR1H4	ELSPBP1	SUSD2		NPTX1
PHACTR3	SNCA	SYT8	SCN4B		ELMOD1
HAND1	MSTN	SAMD7	SLC30A10		CD8B2
TNFAIP6	ABCA6	H3C8	PPP2R2C		DEFB124
ARL14EPL	OSR1	CCDC114	NDST3		LRRC66
PNMA3	C1QTNF3	AVIL	CLVS2		MC4R
C19orf81	SCN4B	KRTAP2-3	MT1E		GRIN2A
MYH6	ACSM5	ZNF385C	CAPN13		CD1C
H2AC12	EPHX3	CER1	P2RY12		CD300LG
FBXW12	KLHL10	AMBP	ADAM11		KIF5A
MAPK8IP2	WNT4	HEATR9	PTGES3L		NRN1
CA5A	EML5	OTX2	PGA4		AOC1
PDE11A	BMP5	PRRX2	TUBB4A		CTF1
SPP2	TMEM63C	APOF	LMO1		GLDN
SYCN	ATP13A5	OR6T1	PGC		APOC4-APOC2
INSL6	FSIP2	RAB40AL	SPRR2B		ADAMTS15
USP26	CLEC9A	TEX11	PHF21B		CDH10
MUC19	SPRR2D	MORC1	LRRC4C		SCN4B
ASCL1	MATN2	OR8B12	SCNN1G		C14orf180
ANKRD18A	CCDC160	SYNE4	SRY		SBSPON
EPPIN	ABCC9	CD274	PLEKHN1		ITGA7
SMCO1	TMEM150B	GTSF1	C1QTNF9		MGAT4C
ARID3C	LCE3A	NLRP4	LRRC66		ARPP21
SPACA7	DYNLRB2	BEST2	KCNIP3		AHSP
IDO2	CTSG	ENTPD2	PCDH7		MYPN
TAS2R10	PTGIS	ZIC1	LCN10		UPK1B
LY6G6E	PCDHA3	NTSR1	CA2		SLC39A4
RAB39A	FO681492.1	ECEL1	KCNJ13		FAM189A1
H2AC16	TIMP4	ADGRD2	FGF10		PDE1C
TFDP3	GGT6	RNF182	PTPRZ1		ZNF385B
CFAP77	MMP28	GLYATL3	KCNB2		ADARB2
DPPA3	HEPACAM	BPIFB4	BFSP2		FBLN1
C1QL2	TBX5	PRSS41	FBLN2		KCNIP3
GLYATL3	PODN	CFAP57	CXCL17		ANGPTL3
SLC22A9	RTL3	HRG	AC004691.2		HIF3A
GRB14	ACSM6	SLC35F4	KL		SSC5D
DDX53	IL1RAPL1	UGT2A1	DIRAS3		AP000311.1
NPPB	CLIC6	IQCF1	CHRM4		CHST5
OLAH	KRT24	SERPINA6	ABCA10		AL163636.1
OR8A1	LRRC2	OTUD6A	CERS4		SCGB1D2
MAEL	UGT1A10	H3-4	FAM83A		SHISA6
ADCY1	CLVS2	BTG4	ISL1		FAIM2
FGF8	CYP4F11	MORN3	CCER2		POLR2F
DPEP3	TMEM151B	RAB6D	CARD17		PCP4
OR8K5	SNTG2	PBOV1	MT1G		WNT6
KRTAP5-6	MADCAM1	SSX7	VPREB1		CHRDL1
SHISA2	SULT1C3	OR10W1	HSD17B2		PDE7B
SBK2	PDZD3	CEL	ARPP21		GREM2
SLC19A3	MAP1LC3C	TRAPPC3L	TMPRSS11A		ADH4
CR1L	PTGDS	LYG2	MSTN		AC004691.2
ERVV-1	CPA3	NXPH1	RUNX1T1		FGF13
PKD1L3	HS6ST3	SLC38A4	SPRR2A		RIPPLY2
F7	AC004691.2	ATP8B3	KRT31		HTR4
CEACAM6	ACKR4	CACNG3	OR2L13		FFAR3
GRM5	FCRL5	CCDC63	PCP4		CCNA1
GH2	AC011498.4	GRIN3B	FAM181B		HOXA2
ANKRD30B	C1QTNF9	LCE1E	NTNG1		MBOAT4
RAG2	HHLA2	AC020922.1	CNR1		ADRA1B
FAM167A	DCAF12L1	H2AC18	FGF5		MYH7
GJD4	CCDC178	MIP	AADAC		AC011498.4
SSX4B	GPR62	PRDM9	SLITRK2		IRX3
PRR27	HFM1	KCNV2	SIGLEC6		ENTPD8
CHRNA9	LCN10	ZNF722P	TPSD1		MTRNR2L7
VNN3	CHAT	MS4A6E	SSTR3		TRIM29
TPTE	GSTM1	NLRP8	GPR52		ZMAT4
FAM155A	AS3MT	ASZ1	L1CAM		KCNA2
FOXI3	UNC13C	MIA-RAB4B	CCDC160		LGALS4
SPATA31A1	ADCY2	MYO3B	LIPI		TNNI3K
TKTL2	KLHL30	BNIP5	CLEC4G		PLIN1
COL6A6	LRRC4C	SYCP2L	ABCA4		NUPR2
FRAS1	SLC6A13	CCL15	GAP43		AVPR1B
ACSM2B	PIGR	PAQR9	KCNH1		HHLA2
ZNF99	MIXL1	NKAIN4	PALM		MUC5B
LINC02203	HOMER2	STRA8	CCNA1		STATH
TBC1D28	PPP2R2C	CCL16	TPO		AZGP1
CLDN19	PDZK1	USP29	SNURF		PLCH2
KCNT1	TRPV3	PGAP3	CTSG		MAS1L
MBD3L1	HRNR	FXYD2	SMIM24		CLEC4G
PPP4R3C	DMKN	CTSV	KRTDAP		NBEA
EFCAB8	FGF14	CCDC70	SPTBN4		FO681492.1
PRSS37	DUSP13	MAGEB3	PLCXD3		ST6GALNAC1
SLC4A9	PTPRZ1	PKD1L3	PGLYRP4		MIXL1
ZNF705A	TWIST2	NPPB	ADIPOQ		GSTM1
YBX2	PLD5	CFHR3	KRT20		HPGDS
RBPJL	CNR1	PRAMEF19	MYL4		NAT2
SSX4	FGF10	AL445989.1	CLU		KRT6B
FOXD4L6	IGLL1	TCP10L2	INSC		INMT
C1orf87	SLC3A1	ZBTB8B	COL28A1		IL1RAPL1
SMOC1	CERS4	ZIC4	FADS6		MOGAT3
ZNF556	STUM	NR2E1	MT1B		TMEM132D
CDH12	TM4SF20	SLC36A3	NLRP6		PDIA2
CSN2	RIMS1	SP5	BMP5		PTPRN
TRIM42	TUNAR	ANO3	GSTM1		CHGA
SLC24A2	ZMAT4	OR7D4	FO681492.1		STAP1
ILDR2	SYT16	DRC1	CNTFR		F13A1
IQCF1	LCE3D	CFAP161	F11		P2RY12
AC010255.2	RASL11B	LHX3	SCN9A		FRMPD4
LRRN1	CFAP221	CFAP92	RSPO1		ABCA9
HAO1	MKX	LARGE2	ANKRD65		DCAF12L2
C9orf57	DPP4	NTS	NDST4		WNT4
CCL16	CDA	SHOX	AC008758.6		IL20RB
TM4SF19-TCTEX1D2	EPHA5	FAM167A	GPR62		ITLN1
SFTA3	GCSAML	AXIN2	SFN		PYY
TYRP1	DPY19L2	FANCD2OS	SNTG2		NPTX2
PRB2	TSHB	SLC4A9	LRRC2		ADCYAP1
OOSP2	TMC3	PLPPR3	ZNF727		SLITRK4
BTN1A1	PCDH19	CYP11B1	AMER2		CHRNA3
GLDC	GLYAT	ICAM5	ABCC8		SCN2B
PAQR9	TEPP	C2orf72	UPK3B		TTLL7
SERPINA3	CCL11	OR10G2	LRRC52		SVOP
ZAR1	CCBE1	STRC	AMTN		FEV
CFAP206	SIT1	XKR5	DCC		TEPP
BHLHA9	FCRL4	SLC38A8	ZMAT4		TNS1
AMDHD1	CD1A	CRX	FRMPD3		UGT1A10
AKR1C4	OR5K2	ABHD12B	SLC4A3		C14orf132
CTAGE8	SNCB	KIF26A	TPSAB1		RGS9
FABP7	PGLYRP4	DNAI2	CILP		NXPH3
TMEM212	ATP13A4	GSG1	UGT2B15		DPEP1
RAB3B	CARD17	CHRNB3	BTNL8		C3orf70
TSPY10	RGS11	C1QL2	ADTRP		LGALS12
CAGE1	F13A1	ADGB	PLAAT1		CDA
TEKT1	DIRAS3	C2orf83	GALNT16		HLA-DOB
SLC17A2	IL6	LYPD4	FCRL2		DIRAS2
OR56B4	CNTNAP3B	BTN1A1	SPRR2E		GPR42
TRIM67	RSPO1	FOXI1	GPR55		PNPLA1
HES7	HPGDS	H3C7	MS4A2		CYS1
SLC6A18	ARHGDIG	MAGEA9	AC011498.4		S100A12
DACT2	SIGLEC6	FAM155A	CDHR1		MYEF2
TBR1	LHCGR	HSPA6	CD19		SUSD4
SCN2A	KLHL4	PRDM7	KRT79		ADAD2
OR2B2	GAMT	DPPA4	SIK1		CLEC20A
CES5A	NCR2	H2AP	SEMA3A		LYNX1
ISM2	SLC6A15	CCDC194	ANGPTL5		GH1
H4C15	CIBAR2	DRD5	CLEC10A		MRGPRX2
VWCE	UGT2A3	CSN2	SLC2A12		NEUROG3
SERPINA7	COL6A5	TGM6	MKX		TEX26
TEKT4	INSC	SLC19A3	HAS1		FAM135B
PCDHA5	WDR49	RGPD2	CXCL14		NPC1L1
WFDC8	FOLH1	SIRPB1	ST8SIA6		TRARG1
OR52W1	ANXA10	SP7	AS3MT		CNGA3
C10orf53	HOXC5	DRD1	LGALS7		RNF165
TSPYL6	KRT6C	RBM46	SLC17A7		PTPRZ1
TERB2	ACMSD	GRAMD2A	ADAD2		KLHL41
LGALS14	NCR3	LAMA3	HS6ST2		ZNF536
UGT2A1	GPR78	ZDHHC11	IL1F10		UCHL1
MYH8	FAM177B	AQP9	ADH1C
CFHR5	NPTXR	TMC5	GFRA3
FGF4	KLHL13	IFNL1	ACKR4
DCAF8L1	ABCB5	TNIP3	KLHL33
OR10W1	PLA2G10	KRT17	EPHX3
DIO3	STAC2	TTC16	TPSG1
GAGE12H	RPTN	MYT1	SPTSSB
ADAM2	CACNA1C	APOC2	TRIM55
OR8D4	ZDHHC22	GRXCR2	CPA3
AXIN2	P2RY12	FAM209B	SLC22A2
IZUMO1R	BCAS1	CU639417.1	USP9Y
CALML6	GIMD1	H2AC19	FGFBP1
CD300E	TIMD4	OXTR	SEMA3E
GBX1	MYL3	LEUTX	GUCA2A
CLEC2A	SLC1A7	PRB2	CCDC80
GHRHR	KRT16	CT45A3	ZSCAN23
CACNG4	CCL25	CR1L	ADGRD1
SAMD7	FRMPD3	TNS4	LY6D
H2BW2	MAS1L	OR7C1	AC008878.3
PATE4	FAM135B	MBD3L1	TIMD4
MEGF11	KCNB2	C12orf50	SLC17A8
SSX3	PLAAT1	TSPY1	CCBE1
ANKRD45	NCAM2	FOXI3	FCRLA
DRC1	MGAT4C	HYDIN	MEI4
PDCL2	GREM2	CAMK2N2	GOLGA8O
[truncated: 545 more rows]

## Sheet: Sheet4
Supplementary Table 4. Consensus DEGs among three STAD stage groups.
Concensus DEGs of overall- and early-stage STAD.			Concensus DEGs of overall- and progressive-stage STAD.			Concensus DEGs of early- and progressive-stage STAD.			Consensus DEGs among the overall-, early- and progressive-stage STAD.			Consensus DEGs between up-regulated DEGs in early-stage STAD and down-regulated DEGs in progressive-stage STAD.			DEGs up-regulated in early-stage STAD, down-regulated in progressive-stage STAD and not significantly differentially expressed in overall-stage STAD.			Consensus DEGs up-regulated in early-stage, down-regulated in progressive-stage and significantly differentially expressed in overall-stage STAD.
ENPP7			ENPP7			VEGFD			ENPP7			BPIFB6			MUC5B			PRH2(down-regulated)
ASAH2			ASAH2			SYNPO2L			ASAH2			MUC5B			CNMD			BPIFB6(down-regulated)
SYNPO2L			SYNPO2L			BTG2			SYNPO2L			CNMD			GABRB1			PNLIPRP1(up-regulated)
FLG			FLG			FLG			FLG			GABRB1			KRT27
MS4A10			MS4A10			GADD45B			MS4A10			KRT27			SCGB3A1
S100G			S100G			KRT1			S100G			PRH2			SRARP
ALOX12			ALOX12			ALOX12			ALOX12			PNLIPRP1
KRT1			KRT1			ENPP7			KRT1			SCGB3A1
MEP1B			MEP1B			ZNF365			MEP1B			SRARP
ENPP3			ENPP3			DPT			ENPP3
TREH			TREH			MS4A10			TREH
CA7			CA7			ASAH2			CA7
SLC28A1			SLC28A1			CSRNP1			SLC28A1
AQP10			AQP10			CLEC3B			AQP10
CLEC3B			CLEC3B			LYVE1			CLEC3B
ZG16			ZG16			GPM6B			ZG16
RBP2			RBP2			HPCAL4			RBP2
SLC2A5			SLC2A5			ZG16			SLC2A5
SLC5A4			SLC5A4			GIP			SLC5A4
CBR1			CBR1			KCNA5			CBR1
EMP1			EMP1			INAFM2			EMP1
DPT			DPT			EMP1			DPT
BEST4			BEST4			MEP1B			BEST4
LCT			LCT			PER1			LCT
NAALADL1			NAALADL1			CITED2			NAALADL1
SLC25A34			SLC25A34			TREH			SLC25A34
GIP			GIP			AQP4			GIP
GPM6B			GPM6B			MYOC			GPM6B
SLC6A4			SLC6A4			MTUS2			SLC6A4
BTG2			BTG2			PPP1R1A			BTG2
GAST			GAST			UNC45B			GAST
BNIPL			BNIPL			PLCD4			BNIPL
UNC45B			UNC45B			CKMT2			UNC45B
ACER1			ACER1			HLF			ACER1
SLC2A7			SLC2A7			GSN			SLC2A7
KHK			KHK			SH3BGR			KHK
GYS2			GYS2			FGL2			GYS2
ZNF365			ZNF365			ARC			ZNF365
TTC36			TTC36			PRRT4			TTC36
PCK2			PCK2			PYGM			PCK2
G6PC			G6PC			TSPYL2			G6PC
RAET1E			RAET1E			ACER1			RAET1E
LYVE1			LYVE1			ESM1			LYVE1
SLC51A			SLC51A			GLTP			SLC51A
INAFM2			INAFM2			GNG7			INAFM2
GLTP			GLTP			PCOLCE2			GLTP
PPL			PPL			RCAN2			PPL
CFD			CFD			KAT2B			CFD
CSRNP1			CSRNP1			DGKB			CSRNP1
MYOC			MYOC			SPX			MYOC
LGI3			LGI3			PDK4			LGI3
ENDOU			ENDOU			JCHAIN			ENDOU
GADD45B			GADD45B			ELL2			GADD45B
ASPDH			ASPDH			LGI3			ASPDH
DEFB131A			DEFB131A			KLF9			DEFB131A
VSIG10L			VSIG10L			S100B			VSIG10L
MTTP			MTTP			GFRA2			MTTP
CMTM5			CMTM5			SLC28A1			CMTM5
PPP1R1A			PPP1R1A			BNIPL			PPP1R1A
JCHAIN			JCHAIN			LGI4			JCHAIN
MGAM			PRR4			SLC6A4			MGAM
APOA4			MGAM			EMILIN3			APOA4
CITED2			APOA4			GSTM5			CITED2
OTOP3			CITED2			VIT			OTOP3
SPINK5			OTOP3			FOSB			SPINK5
CYP3A4			SPINK5			FAM180B			CYP3A4
PRH2			CYP3A4			COL10A1			PRH2
ECM1			PRH2			ARHGAP10			ECM1
CSTA			ECM1			RAET1E			CSTA
HPCAL4			CSTA			NFE2L3			HPCAL4
ACE			HPCAL4			HSPA2			ACE
CSTB			ACE			TEF			CSTB
RNF222			CSTB			CBX7			RNF222
ABCG2			RNF222			KLHL41			ABCG2
AQP11			ABCG2			PPL			AQP11
GSN			AQP11			TMEM108			GSN
CIDEC			GSN			RBP2			CIDEC
PTGR1			CIDEC			ADAMTS1			PTGR1
MAL			PTGR1			ANKRD31			MAL
LEXM			MAL			RGS2			LEXM
C16orf89			LEXM			FOXI2			C16orf89
KCNE2			C16orf89			NR4A3			KCNE2
ALDOB			KCNE2			SCARA5			ALDOB
GUCA2B			ALDOB			GABRD			GUCA2B
SLC25A4			GUCA2B			GPX3			SLC25A4
IGFBP6			SLC25A4			MTHFD1L			IGFBP6
GPX3			IGFBP6			RXRG			GPX3
SCARA5			GPX3			CMTM5			SCARA5
TFAP2B			SCARA5			GYS2			MTHFD1L
MTHFD1L			MTHFD1L			ADAMTSL1			PLCD4
PLCD4			PLCD4			CCDC69			SH3BGR
SH3BGR			SH3BGR			CA7			RXRG
RXRG			RXRG			S100G			FABP2
FABP2			FABP2			ZFP36			GSTM5
GSTM5			GSTM5			AC136428.1			SLC46A1
SLC46A1			SLC46A1			MAMDC2			ESM1
ESM1			ESM1			FXYD1			AQP4
AQP4			AQP4			SLC25A34			ERICH4
ERICH4			ERICH4			ECM1			ANKRD35
ANKRD35			ANKRD35			BEST4			KCNA5
KCNA5			KCNA5			ADCYAP1R1			FXYD6
FXYD6			FXYD6			NEFM			KAT2B
KAT2B			KAT2B			SLC25A4			FAM180B
FAM180B			FAM180B			CFD			PTGDR2
PTGDR2			PTGDR2			NPTX1			HLF
HLF			HLF			TCEAL6			CYP2D6
CYP2D6			CYP2D6			PTGS1			KRTAP3-2
KRTAP3-2			KRTAP3-2			ZBTB16			APOB
APOB			APOB			RHOB			ACE2
ACE2			ACE2			ACAN			C3orf85
C3orf85			C3orf85			GSTM2			PYGM
PYGM			PYGM			USP2			USP2
USP2			USP2			MYOT			ACY3
ACY3			ACY3			CSTB			C11orf86
C11orf86			C11orf86			AIF1L			ALPI
ALPI			ALPI			CST1			CKMT2
CKMT2			CKMT2			OPCML			CAB39L
CAB39L			CAB39L			VSIG10L			DAB1
DAB1			DAB1			RNASE7			MYL6
MYL6			MYL6			AMPD1			UGT1A7
UGT1A7			UGT1A7			FXYD6			RNASE7
RNASE7			RNASE7			TSC22D3			UGT1A4
UGT1A4			UGT1A4			RAP1A			PRSS27
PRSS27			PRSS27			VSTM2A			OTOP2
OTOP2			OTOP2			SLC2A5			CREB3L3
CREB3L3			CREB3L3			SLC2A4			CYP4F2
CYP4F2			CYP4F2			PSD			GNG7
GNG7			GNG7			ANKRD35			TMEM253
TMEM253			TMEM253			EPM2A			SLC35G1
SLC35G1			SLC35G1			KCNN3			HSPA2
HSPA2			HSPA2			NPAS4			ANXA1
ANXA1			ANXA1			PEBP4			COL10A1
COL10A1			COL10A1			C1QL1			VIT
VIT			VIT			ENDOU			CCN5
CCN5			CCN5			CTHRC1			TM6SF2
TM6SF2			TM6SF2			C11orf96			LGI4
LGI4			LGI4			ASPA			ASB11
ASB11			ASB11			SLC7A3			TMEM79
TMEM79			TMEM79			MTTP			MYOT
MYOT			ABHD6			CAB39L			SPINK2
SPINK2			MYOT			FAM107A			APOC3
HPSE2			SPINK2			TNFRSF17			FXYD1
APOC3			APOC3			PTH1R			MTUS2
FXYD1			FXYD1			PTGR1			S100B
MTUS2			MTUS2			PRKN			SIGLEC11
S100B			S100B			NCAM1			GFRA2
SIGLEC11			SIGLEC11			AQP10			ARC
GFRA2			GFRA2			FKBP5			MYZAP
ARC			ARC			NKX6-2			CYSRT1
MYZAP			MYZAP			IGFBP6			KRT3
CYSRT1			CYSRT1			SCUBE1			PLP1
KRT3			KRT3			COL4A6			ECT2
PLP1			PLP1			TPM1			SLC51B
ECT2			ECT2			PLCL1			FGL2
SLC51B			SLC51B			IBSP			CEACAM20
FGL2			FGL2			CAMK2A			DHDH
CEACAM20			CEACAM20			ECT2			ANKRD31
DHDH			DHDH			DLG2			SULT1A1
ANKRD31			ANKRD31			SMTN			GCNT4
SULT1A1			SULT1A1			MYL6			PEBP4
GCNT4			GCNT4			SPINK7			TGM3
PEBP4			PEBP4			PINK1			NFE2L3
TGM3			TGM3			MYZAP			DENND2C
NFE2L3			NFE2L3			GPM6A			PINK1
DENND2C			DENND2C			DMPK			NAT8
PINK1			PINK1			UPK1A			ESRRG
NAT8			NAT8			SPINK5			LEAP2
ESRRG			ESRRG			PDZRN4			MALL
LEAP2			LEAP2			CLSPN			TCEAL6
MALL			MALL			TMEM100			TSPYL2
TCEAL6			TCEAL6			NEFL			TMEM100
TSPYL2			TSPYL2			ACACB			MAF
TMEM100			TMEM100			ANKRD63			RNASE1
MAF			MAF			ABI3BP			SLC23A1
C4orf3			RNASE1			PI16			CLSPN
RNASE1			SLC23A1			GHR			KIF14
SLC23A1			CLSPN			PITPNM3			PI16
SASH1			KIF14			ALDOB			PSD
CLSPN			PI16			ANXA1			UGT1A5
LAMB4			PSD			CKB			COX7A1
KIF14			UGT1A5			IGSF11			CA1
PI16			COX7A1			INPP5A			TEF
PSD			CA1			PLP1			LRRC3B
KLF10			TEF			TMEM154			XPNPEP2
UGT1A5			LRRC3B			CSTA			MAMDC2
COX7A1			XPNPEP2			UGT1A4			ITLN2
CA1			MAMDC2			KLF8			AIF1L
TEF			ITLN2			LEXM			SCNN1B
LRRC3B			AIF1L			IL20RB			CBX7
XPNPEP2			SCNN1B			ECRG4			ECRG4
MAMDC2			PEPD			FAT3			COL4A6
ITLN2			CBX7			ADHFE1			PPP1R3C
AIF1L			ECRG4			PTCHD1			SULT1A2
SCNN1B			COL4A6			LRRC3			FAM25A
CBX7			PPP1R3C			PTN			ARHGAP10
ECRG4			SULT1A2			NAP1L5			PIM1
COL4A6			FAM25A			DSTN			VSTM2A
PPP1R3C			ARHGAP10			DGKG			ADCYAP1R1
SULT1A2			PIM1			NPR1			NR4A3
FAM25A			VSTM2A			CYP4F22			TXNDC5
ARHGAP10			ADCYAP1R1			TNFAIP8L3			STIL
PIM1			NR4A3			CACNB2			IL1RN
VSTM2A			TXNDC5			TEAD4			PLAC9
ADCYAP1R1			STIL			DSCC1			CKB
NR4A3			IL1RN			C16orf89			ADHFE1
LY6G6C			PLAC9			ATP11A			TPM1
TXNDC5			CKB			SLITRK3			RAP1A
STIL			ADHFE1			KRTAP3-2			NCAM1
IL1RN			TPM1			COX7A1			PMM1
PLAC9			RAP1A			DPP6			IL20RB
CKB			NCAM1			STIL			FOSB
ADHFE1			PMM1			SLC5A4			NPAS4
TPM1			IL20RB			ZNF695			PTN
RAP1A			FOSB			TMEM35A			PDK4
NCAM1			NPAS4			PMP2			RHOB
PMM1			PTN			INSYN1			PER1
IL20RB			PDK4			P2RY14			GLRA4
FOSB			RHOB			CHODL			AMPD1
NPAS4			PER1			PRIMA1			INPP5A
PTN			GLRA4			PTGDR2			FOXI2
PDK4			AMPD1			ACE2			PAX9
RHOB			INPP5A			INHBA			CYP4F22
PER1			HEBP1			TXNIP			ZFP36
GLRA4			FOXI2			UBE2QL1			ACAN
AMPD1			PAX9			GCNT4			HPGD
INPP5A			CYP4F22			ATP1A2			ATP4B
FOXI2			ZFP36			NTN1			CST1
PAX9			ACAN			RNF222			CBLIF
CYP4F22			HPGD			OTOP2			FAM107A
ZFP36			ATP4B			AKR1B15			DHRS11
ACAN			CST1			TTC36			BCO1
HPGD			CBLIF			HSPB8			E2F3
ATP4B			FAM107A			LIMS2			CTHRC1
CST1			DHRS11			COL21A1			TP53AIP1
CBLIF			BCO1			OTOP3			TBX10
FAM107A			E2F3			ST6GALNAC6			KRT78
DHRS11			CTHRC1			CADM3			DPP6
BCO1			TKFC			ARHGEF25			PTGS1
E2F3			TP53AIP1			FLRT1			NCCRP1
CTHRC1			TBX10			EGR1			RDH12
TP53AIP1			KRT78			GFRA4			PDZRN4
TBX10			DPP6			CIDEA			GDPD2
KRT78			PTGS1			HPGD			ETFDH
DPP6			NCCRP1			STON1			TMEM154
PTGS1			SAT2			TGM3			LRRC3
NCCRP1			RDH12			APOA4			HELLS
RDH12			PDZRN4			ATAD2			ATAD2
PDZRN4			GDPD2			UGT1A7			GSTM2
GDPD2			ETFDH			TMEM79			INHBA
ETFDH			TMEM154			ADAM12			RGS2
TMEM154			LRRC3			DUSP1			DERL3
LRRC3			HELLS			FOXF1			TAFA4
HELLS			ATAD2			CBR1			TMEM35A
ATAD2			GSTM2			E2F3			KLF8
GSTM2			INHBA			ATP1B2			EFS
INHBA			RGS2			C3orf18			ADAMTS1
RGS2			DERL3			KIF14			LRRC4
DERL3			TAFA4			SPINK2			GPM6A
TAFA4			TMEM35A			LRRC3B			TNFRSF17
TMEM35A			KLF8			HOXC11			KLF9
KLF8			EFS			WNT2			ASPA
EFS			ADAMTS1			SH3GL2			FAT3
ADAMTS1			LRRC4			MGAM			CRYAB
EHD3			GPM6A			FAXDC2			CCDC69
LRRC4			TNFRSF17			NRXN1			XRCC2
GPM6A			KLF9			BTC			ABCG5
TNFRSF17			ASPA			CCN5			ZWILCH
KLF9			FAT3			TAFA4			LGALS9C
ASPA			CRYAB			LMO3			SLC7A3
FAT3			CCDC69			KRT3			FLRT1
CRYAB			XRCC2			DERL3			MTBP
CCDC69			ABCG5			MYL9			P2RY14
XRCC2			ZWILCH			NT5C1A			DGKB
ABCG5			LGALS9C			TGFBR3			CIP2A
PNLIPRP3			SLC7A3			MAF			DUSP5
ZWILCH			FLRT1			EFS			UPK1A
LGALS9C			MTBP			ENPP3			EPM2A
SLC7A3			P2RY14			TXNDC5			MAB21L3
ELOVL4			DGKB			ANGPTL7			PITX1
FLRT1			CIP2A			PPP1R3C			PMP2
MTBP			SMDT1			DNASE1L3			CPO
P2RY14			DUSP5			CIP2A			NEFM
DGKB			UPK1A			MEST			ADAMTSL1
CIP2A			EPM2A			MAL			GABRD
DUSP5			MAB21L3			CGNL1			GFRA4
UPK1A			PITX1			SEPTIN5			NT5C1A
EPM2A			PMP2			NEGR1			HSPB8
MAB21L3			CPO			RSPO2			ELL2
PITX1			NEFM			MMP11			PRKN
PMP2			ADAMTSL1			BHMT2			GSTA3
CPO			GABRD			MYOM1			GBP6
NEFM			GFRA4			PRDM8			CASTOR1
ADAMTSL1			NT5C1A			CHRNA1			CADM3
GABRD			HSPB8			KANK2			KIF23
GFRA4			ELL2			MAP3K20			TMPRSS15
NT5C1A			PRKN			DNAJC18			PCOLCE2
HSPB8			GSTA3			ETFDH			SOX15
ELL2			GBP6			COL11A1			OSGIN1
PRKN			CASTOR1			LRRC4			TSLP
GSTA3			CADM3			IL1RN			SCEL
GBP6			KIF23			SLC5A7			KRT15
TOM1L2			TMPRSS15			ENC1			GPAT3
CASTOR1			PCOLCE2			RAD51AP1			IGSF11
CADM3			SOX15			XRCC2			DEFA5
KIF23			OSGIN1			SCN7A			ABI3BP
TMPRSS15			TSLP			FANCI			WNT2
PCOLCE2			SCEL			C1QTNF6			SPINK7
SOX15			KRT15			ADAMTS12			FANCI
OSGIN1			GPAT3			RPRM			ADAMTS12
TSLP			IGSF11			NIBAN1			TPRG1
SCEL			DEFA5			RFC3			FBP2
KRT15			ABI3BP			ETV4			KLK13
GPAT3			WNT2			PLIN4			PRIMA1
IGSF11			SPINK7			LRFN4			NPPC
DEFA5			FANCI			DOCK3			MYL9
ABI3BP			ADAMTS12			HELLS			C3orf18
WNT2			TPRG1			FHL1			SLC39A10
SPINK7			FBP2			MTBP			ROGDI
FANCI			KLK13			PDZD4			CNFN
ADAMTS12			PRIMA1			LCT			ZNF185
TPRG1			NPPC			SSBP2			GRHL3
FBP2			MYL9			DUSP5			C11orf96
KLK13			C3orf18			SALL4			CAPN14
PRIMA1			SLC39A10			ACTN2			DSCC1
NPPC			ROGDI			XKR4			PGM2L1
MYL9			CNFN			CRYAB			FHL1
C3orf18			ZNF185			TGFB1I1			CAMK2A
SLC39A10			GRHL3			CSRP1			RCAN2
ROGDI			C11orf96			TNFRSF10B			ZBTB16
CNFN			CAPN14			PLAC9			ALDH3A1
ZNF185			RBKS			PDZD2			DSTN
GRHL3			DSCC1			PNCK			A2ML1
C11orf96			PGM2L1			DCSTAMP			NAP1L5
CAPN14			FHL1			SGCA			KNTC1
DSCC1			CAMK2A			CORO6			KLHL41
PGM2L1			RCAN2			ANKRD53			ATP4A
FHL1			ZBTB16			HMGB3			SMTN
CAMK2A			ALDH3A1			RBPMS2			ANKRD63
RCAN2			DSTN			RNF122			ADRB2
ZBTB16			A2ML1			PDE2A			C17orf78
ALDH3A1			NAP1L5			DENND2C			NDRG4
DSTN			KNTC1			PGM2L1			ATAD5
A2ML1			KLHL41			BMPER			C1orf112
NAP1L5			ATP4A			CHEK1			EXO1
KNTC1			SMTN			PMM1			ANLN
KLHL41			ANKRD63			CIDEC			CENPI
ATP4A			ADRB2			KLK12			IGLL5
SMTN			C17orf78			CLIP3			GRIA4
ANKRD63			NDRG4			KLF15			EME1
ADRB2			ATAD5			BGN			CIDEA
C17orf78			C1orf112			SOX9			CD36
NDRG4			EXO1			FAM72A			BTC
ATAD5			ANLN			ZWILCH			ADAM12
C1orf112			CENPI			KIF23			DTL
EXO1			IGLL5			TRIP13			SLC15A1
ANLN			GRIA4			MZB1			ALDH6A1
CENPI			EME1			MTFR2			AKR1B15
IGLL5			CIDEA			HOXC10			LMO3
GRIA4			CD36			EME1			KIF18B
EME1			BTC			PITX1			GKN2
CIDEA			ADAM12			ROGDI			DUSP1
CD36			DTL			TPRG1			ENC1
BTC			SLC15A1			DNAJB5			MT1X
ADAM12			ALDH6A1			KIF26B			ARHGAP11A
DTL			AKR1B15			TSLP			MICALL1
SLC15A1			LMO3			ZNF185			SCUBE1
ALDH6A1			KIF18B			RUNX1			TMEM236
AKR1B15			DHRS7			CFAP157			RAD51AP1
LMO3			GKN2			PGM5			RFC3
KIF18B			DUSP1			MICALL1			SGCA
GKN2			ENC1			TIAM1			DNA2
DUSP1			MT1X			RNFT2			CENPF
ENC1			ARHGAP11A			GAST			TENT5B
AHNAK			MICALL1			ITIH5			C14orf39
MT1X			SCUBE1			NOS1			ATP11A
ARHGAP11A			TMEM236			MXD1			RNF225
MICALL1			RAD51AP1			TREM2			MT1M
SCUBE1			RFC3			FOXF2			SI
TMEM236			SGCA			FNDC5			DLEU7
RAD51AP1			DNA2			MLNR			ANGPTL7
RFC3			CENPF			NDRG4			TPX2
SGCA			TENT5B			RIPK2			RPRM
DNA2			C14orf39			DKC1			SLC2A4
CENPF			ATP11A			SLC39A10			SLC22A17
TENT5B			RNF225			SLC22A17			MPP1
C14orf39			MT1M			TMOD1			TRIP13
CRY2			SI			PRSS27			ST6GALNAC6
ATP11A			DLEU7			TPM2			DHRS1
RNF225			ANGPTL7			CYSRT1			PLCD1
MT1M			TPX2			TP53AIP1			KLF4
SI			RPRM			LIF			VEGFD
DLEU7			SLC2A4			COL1A1			FAM72A
ANGPTL7			SLC22A17			GDF15			IQGAP3
MXI1			CRYL1			GRIA4			LIMS2
TPX2			MPP1			UBE2T			MMP11
TCP11L2			TRIP13			GPER1			NECAB1
JUN			ST6GALNAC6			SDS			RBPMS2
RPRM			DHRS1			CPO			KIF18A
SLC2A4			ATP5PF			GTPBP4			SLC5A1
SLC22A17			PLCD1			GINS1			COL11A1
MPP1			KLF4			TNXB			CENPO
TRIP13			VEGFD			TTC9			UGT1A1
ST6GALNAC6			FAM72A			RERG			SLC5A11
DHRS1			IQGAP3			MALL			ACACB
PLCD1			LIMS2			ZNF670-ZNF695			TSC22D3
KLF4			MMP11			PRR5-ARHGAP8			ANKRD53
VEGFD			NECAB1			RDH12			EMILIN3
FAM72A			RBPMS2			DTL			CHODL
IQGAP3			KIF18A			MCM10			ATP6V1G2
LIMS2			SLC5A1			KY			LRFN4
MMP11			COL11A1			JAM2			C1QTNF6
NECAB1			CENPO			C1orf112			ATP1B2
RBPMS2			UGT1A1			PRIM2			SLC5A7
KIF18A			TMEM120A			RDH8			PLN
SLC5A1			SLC5A11			NPPC			NRXN1
COL11A1			ACACB			SOX4			FOXF1
CENPO			TSC22D3			TPX2			MCM10
UGT1A1			ANKRD53			ABCG2			CENPL
SLC5A11			EMILIN3			DNA2			TBC1D31
ACACB			CHODL			ARHGEF37			BUB1
TSC22D3			ATP6V1G2			SLC7A8			C1QTNF2
ANKRD53			LRFN4			STRA6			RCC2
EMILIN3			C1QTNF6			MAP6			TIMELESS
CHODL			ATP1B2			DCAF13			DKC1
ATP6V1G2			SLC5A7			ANGPTL1			NEGR1
LRFN4			PLN			NUDCD1			ARL4D
C1QTNF6			NRXN1			CELSR3			PNCK
ATP1B2			FOXF1			E2F1			FOXF2
SLC5A7			MCM10			AK5			BGN
PLN			CENPL			ALDH3A1			FAXDC2
NRXN1			TBC1D31			VWC2			ZNF695
FOXF1			BUB1			JUNB			AC136428.1
MCM10			C1QTNF2			OLR1			CDHR5
CENPL			SHBG			ASB11			SLC10A6
MKNK2			RCC2			PLN			PITPNM3
TBC1D31			ACAA1			CENPI			SEPTIN5
BUB1			TIMELESS			RGS5			DMPK
C1QTNF2			DKC1			MEI1			HOXC10
RCC2			NEGR1			NECAB1			NOS1
TIMELESS			ARL4D			PIRT			GHR
DKC1			PNCK			CENPL			PRRT4
NEGR1			FOXF2			SMIM5			PRR5-ARHGAP8
ARL4D			BGN			LMOD3			SMIM5
PNCK			FAXDC2			GRIN2D			TTC9
FOXF2			ZNF695			SGO1			HOXC9
BGN			AC136428.1			ANGPTL6			METTL7A
FAXDC2			CDHR5			SGCG			C1QL1
ZNF695			SLC10A6			KLK13			CRCT1
AC136428.1			PITPNM3			FOXS1			PTCHD1
CDHR5			SEPTIN5			EPHA6			DNAJB5
SLC10A6			DMPK			PAX9			GJB2
PITPNM3			HOXC10			CASTOR1			COL1A1
SEPTIN5			NOS1			NAALADL1			APOBEC1
DMPK			GHR			NEK2			LYPD3
HOXC10			PRRT4			DBF4			KIF26B
NOS1			PRR5-ARHGAP8			CADM2			SUSD2
GHR			SMIM5			CCDC146			GSTA1
PRRT4			TTC9			NRG2			SALL4
PRR5-ARHGAP8			HOXC9			RCC2			SBSN
SMIM5			METTL7A			CRISP3			ADAMTS2
TTC9			C1QL1			COL4A5			MXD1
GFOD1			CRCT1			DMBX1			RERG
HOXC9			PTCHD1			PGR			NKX6-2
METTL7A			DNAJB5			C1QTNF7			MZB1
C1QL1			GJB2			FAM25A			NDC80
CRCT1			COL1A1			C3orf85			IBSP
PTCHD1			APOBEC1			TENT5B			CKM
DNAJB5			LYPD3			LTBP4			NPR1
GJB2			KIF26B			HOXA4			GKN1
COL1A1			SUSD2			ADAMTS2			PLCL1
APOBEC1			GSTA1			ARHGEF26			CSRP1
LYPD3			SALL4			CEBPD			MOGAT2
KIF26B			SBSN			SOX17			FNDC5
SUSD2			ADAMTS2			CYP4F2			CCDC146
GSTA1			MXD1			SLC9A9			XKR4
SALL4			RERG			SORCS1			TIAM1
SBSN			NKX6-2			KIF18B			RECQL4
ADAMTS2			MZB1			SLC51A			PRC1
CALCOCO1			NDC80			CACNA2D3			ADGRG4
MXD1			IBSP			KCNMB1			CHEK1
RERG			CKM			CENPO			PRIM2
NKX6-2			NPR1			CAP2			GPER1
MZB1			GKN1			KLF4			NKAPL
NDC80			PLCL1			SCEL			FANCD2
IBSP			CSRP1			MAD2L1			CADM2
CKM			MOGAT2			IQGAP3			PDLIM2
ZNF331			FNDC5			BLM			GLUL
NPR1			CCDC146			EXO1			NDRG2
GKN1			XKR4			CGAS			ATP1A2
PLCL1			TIAM1			ADGRB3			SLITRK3
IMPG2			RECQL4			ATP6V1G2			SSBP2
CSRP1			PRC1			STRIP2			MMS22L
MOGAT2			ADGRG4			METTL24			CEP55
FNDC5			CHEK1			ZCWPW2			COL21A1
CCDC146			PRIM2			RAD51			TEAD4
XKR4			GPER1			FLNA			HRH2
TIAM1			NKAPL			LMOD1			TGM1
RECQL4			FANCD2			RECQL4			SLC52A1
PRC1			CADM2			DEFB131A			ARHGEF25
ADGRG4			PDLIM2			RYR3			NUF2
CHEK1			GLUL			NUF2			INSYN1
PRIM2			NDRG2			TBC1D31			RUNX1
GPER1			ATP1A2			FANCD2			TRIM59
NKAPL			SLITRK3			KCNB1			JAM2
FANCD2			SSBP2			ABCA9			MEI1
CADM2			MMS22L			MT1X			ITGB1BP2
PDLIM2			CEP55			PCK2			PSCA
GLUL			COL21A1			FABP2			BMPER
NDRG2			TEAD4			ANGPT1			GINS1
ATP1A2			ADA			IL17RB			BUB1B
SLITRK3			HRH2			HTR7			CACNB2
SSBP2			TGM1			CPEB1			PLA2G2C
MMS22L			SLC52A1			DAB1			NEFL
CEP55			ARHGEF25			BUB1			HOXC11
COL21A1			NUF2			NAP1L2			FKBP5
TEAD4			INSYN1			ATAD5			CDKN1A
HRH2			RUNX1			NACAD			DNAJC18
TGM1			TRIM59			PIM1			TMEM26
SLC52A1			JAM2			SORBS2			SCN7A
ARHGEF25			MEI1			DLEU7			DGKG
NUF2			ITGB1BP2			ITGB1BP2			SEMA6D
INSYN1			PSCA			ARHGAP11A			FAM91A1
RUNX1			BMPER			MTURN			KIF4A
TRIM59			GINS1			RAB9B			STRIP2
JAM2			BUB1B			ALPI			RNF122
MEI1			CACNB2			HOXC9			WDR62
ITGB1BP2			PLA2G2C			NKAPL			CYBRD1
PSCA			NEFL			CABP7			MTFR2
BMPER			HOXC11			CST4			RNFT2
GINS1			FKBP5			MAPK10			CAP2
BUB1B			CDKN1A			ADAMTS14			SGO1
CACNB2			DNAJC18			ARMCX1			DNASE1L3
PLA2G2C			TMEM26			KLF2			PPAT
NEFL			SCN7A			DCLK3			MEST
HOXC11			DGKG			TUBB6			CGNL1
FKBP5			HADH			NDC80			STON1
CDKN1A			SEMA6D			NOP2			CCDC150
DNAJC18			JDP2			CDCA5			ABCG8
TMEM26			FAM91A1			CD36			TGFB1I1
SCN7A			KIF4A			CEP55			TMEM25
DGKG			STRIP2			ANLN			JUNB
SEMA6D			RNF122			MAB21L3			CENPE
FAM91A1			WDR62			TROAP			MAP3K20
KIF4A			CYBRD1			GGTA1			SLC7A8
STRIP2			CYB5A			KCNE2			RIPK2
RNF122			MTFR2			ADAMTSL3			PGM5
WDR62			RNFT2			P4HA3			ADAMTS14
CYBRD1			ANKRD9			UGT1A5			NIBAN1
MTFR2			CAP2			NCCRP1			CFAP157
RNFT2			SGO1			NCS1			KIF2C
CAP2			DNASE1L3			EPHA7			TNFSF12
SGO1			PPAT			IGLL5			SIDT2
DNASE1L3			MEST			C14orf39			NUDCD1
PPAT			CGNL1			AOC3			KIF15
MEST			STON1			SKA3			SLC2A2
CGNL1			CCDC150			CENPF			PDE2A
STON1			PXMP2			TMEM240			SLC5A5
CCDC150			ABCG8			PPAT			DBF4
ABCG8			TGFB1I1			RNF150			URB2
TGFB1I1			TMEM25			PLCD1			HOXA4
TMEM25			JUNB			PRR11			S100A9
JUNB			CENPE			GPRASP1			APOA1
CENPE			MAP3K20			LRRC10B			MLNR
MAP3K20			SLC7A8			IRF4			TMOD1
TP53INP2			RIPK2			KNTC1			SOX17
SLC7A8			PGM5			SVIL			KLF15
RIPK2			ADAMTS14			AGRN			OSBPL3
PGM5			NIBAN1			PDZRN3			NOP2
ADAMTS14			CFAP157			HMGA2			CRISP3
NIBAN1			KIF2C			SOX15			FANCB
CFAP157			TNFSF12			PLA2G2C			E2F1
KIF2C			SIDT2			GALNT15			ASPM
TNFSF12			NUDCD1			CNFN			TOP2A
SIDT2			KIF15			PRICKLE2			WDHD1
NUDCD1			SLC2A2			CACNA1H			FAP
P2RY1			PDE2A			MEIS1			CA11
KIF15			BTD			KCNQ5			CLIC3
SLC2A2			SLC5A5			FBXL7			CDC7
PDE2A			DBF4			TIMELESS			TUBAL3
SLC5A5			URB2			KRT78			TFF1
DBF4			HOXA4			TTYH3			ANGPTL1
URB2			GGN			INKA2			PIGW
PPP1R12C			S100A9			CDON			NDC1
HOXA4			APOA1			HDC			TROAP
S100A9			MLNR			BCHE			PDZD4
APOA1			TMOD1			PRC1			TPM2
MLNR			SOX17			LGALS7B			PABPC1L
TMOD1			KLF15			HOXA10			TGFBR3
SOX17			OSBPL3			MELTF			EPHA7
KLF15			NOP2			AUNIP			CPA4
OSBPL3			CRISP3			HOXA11			ORC6
NOP2			FANCB			GJB2			ARHGEF26
CRISP3			E2F1			MSANTD1			ARHGEF37
FANCB			ASPM			RAB3IP			KCNJ13
E2F1			TOP2A			SNX10			PRR11
ASPM			WDHD1			CTNNA3			CAPNS2
TOP2A			FAP			APOB			NEK2
WDHD1			CA11			MAGI2			AARD
FAP			CLIC3			CCKBR			GTPBP4
CA11			CDC7			EIF4E3			KLK12
CLIC3			TUBAL3			FAP			BHMT2
CDC7			TFF1			GUCA2B			KIF20B
TUBAL3			ANGPTL1			KIF18A			TNFRSF10B
TFF1			PIGW			TNFSF11			EGR1
ANGPTL1			NDC1			MTHFD2			SLC7A9
PIGW			TROAP			KPNA2			CHAD
NDC1			PDZD4			ZNF536			OLR1
TROAP			TPM2			KIT			FANCA
PDZD4			PABPC1L			PLEKHO1			FOXS1
TPM2			TGFBR3			EVA1A			EPHA6
GSDMC			EPHA7			HSPD1			PTH1R
PABPC1L			CPA4			PKD2L1			UHRF1
TGFBR3			ORC6			SFRP1			KLF2
EPHA7			ARHGEF26			MCM8			RBL1
CPA4			ARHGEF37			SPAG5			PNPT1
ORC6			KCNJ13			NDC1			MUC21
ARHGEF26			PRR11			HJURP			SERPINH1
ARHGEF37			CAPNS2			CBLIF			CASQ2
KCNJ13			NEK2			KIF4A			RAD51
PRR11			AARD			GINS4			TNFAIP8L3
CAPNS2			GTPBP4			FEZF1			CLIP3
ZBTB4			KLK12			SPP1			USH1G
KPRP			BHMT2			UBE2C			RSPO2
NEK2			KIF20B			WDR62			COL4A5
AARD			TNFRSF10B			KIF2C			TMEM108
MYOM2			NKX3-1			MCM2			SPAG5
GTPBP4			EGR1			HOXC8			SKA3
KLK12			SLC7A9			HTRA4			NTN1
BHMT2			CHAD			TOP2A			NCAPG2
KIF20B			OLR1			EML1			HJURP
FAM25C			FANCA			FAM72B			SGO2
TNFRSF10B			FOXS1			KRT15			SNX10
NKX6-1			EPHA6			CLIC3			KY
EGR1			PTH1R			LCE3A			CCDC107
SLC7A9			MAPK3			DMD			CGAS
CHAD			UHRF1			SPDYC			BDKRB1
OLR1			KLF2			GRIK2			TINCR
FANCA			RBL1			TEDC2			ZNF750
FOXS1			PNPT1			PNPT1			SPDL1
EPHA6			MUC21			PRR7			KCNB1
PTH1R			PRADC1			STPG4			TREM2
HOPX			SERPINH1			SLC5A6			CYP4B1
UHRF1			CASQ2			TRIM59			FAM72B
KLF2			RAD51			PKNOX2			METTL24
RBL1			TNFAIP8L3			HMGCLL1			CEBPD
PNPT1			CLIP3			SCNN1B			CTNNA3
MUC21			USH1G			ADRB2			BLM
SERPINH1			RSPO2			METTL7A			AGRN
CASQ2			COL4A5			BLACAT1			S100A8
RAD51			TMEM108			CYP4B1			KCNMB1
TNFAIP8L3			SPAG5			RNASE1			PCP4L1
CLIP3			SKA3			TRMT6			GSTA2
USH1G			NTN1			MICU3			DSC3
RSPO2			NCAPG2			AURKA			MCM8
COL4A5			HJURP			CDK1			THSD4
TMEM108			SGO2			ZNF367			MKI67
SPAG5			SNX10			JAKMIP2			KPNA2
SKA3			KY			ZNF471			ZNF367
NTN1			CCDC107			PSCA			TMEM40
NCAPG2			ACADM			REEP2			VWC2
HJURP			CGAS			SERPINH1			PUS7
SGO2			BDKRB1			BMP6			GPR155
SNX10			TINCR			BDKRB1			SMOC2
KY			ZNF750			FAM72D			KIF11
CCDC107			SPDL1			SIDT2			RAD54L
CGAS			KCNB1			PBX1			CWH43
BDKRB1			TREM2			ALDH6A1			HOXC8
TINCR			CYP4B1			UHRF1			LY6H
ZNF750			FAM72B			PNOC			FBP1
SPDL1			METTL24			FANCB			SNRPN
C15orf62			POLR1B			ZNF469			PSAPL1
KCNB1			CEBPD			ORC6			MCM2
TREM2			CTNNA3			GPRC5A			JAKMIP2
CYP4B1			BLM			SIGLEC11			MYOM1
FAM72B			AGRN			ARHGAP8			SOX4
METTL24			S100A8			SMOC2			PADI1
CEBPD			KCNMB1			RAD54L			EIF4E3
CTNNA3			PCP4L1			SLC46A1			CDCA5
BLM			GSTA2			TONSL			MME
AGRN			DSC3			RFC4			DDX21
S100A8			SERTAD1			PABPC1L			SDS
DAAM2			MCM8			KHK			DCLK3
KCNMB1			THSD4			FAM91A1			MELK
PCP4L1			MKI67			BEX4			CORO6
NLRX1			KPNA2			SNRPN			JUND
GSTA2			ZNF367			GRIK5			MFSD4A
DSC3			TMEM40			WDHD1			PPP1R14A
MCM8			VWC2			CYP3A4			KANK2
THSD4			PUS7			FBXO32			DDIAS
MKI67			GPR155			CA11			BEX4
KPNA2			SMOC2			NGB			CES2
ZNF367			KIF11			TESMIN			ALDOC
TMEM40			RAD54L			NIPAL4			CDK1
ALDH3A2			CWH43			ATF3			DMBX1
VWC2			HOXC8			PDLIM3			PIRT
PUS7			LY6H			ADCY5			OTX1
GPR155			FBP1			KIF15			C5orf34
SMOC2			SNRPN			NRP2			BRCA1
KIF11			PSAPL1			ERICH4			AKR1C1
RAD54L			MCM2			CABCOCO1			CELSR3
CWH43			JAKMIP2			SINHCAF			GTSE1
HOXC8			MYOM1			PLIN1			AQP3
LY6H			SOX4			CLIP4			DNMT1
FBP1			PADI1			ANKS1B			MAD2L1
SNRPN			EIF4E3			GPR155			DCSTAMP
PSAPL1			CDCA5			CYP27B1			ETNPPL
MCM2			MME			ESRRG			ATP13A3
JAKMIP2			SLC25A20			FANCA			PCK1
MYOM1			DDX21			NR4A1			DLG2
SLC25A42			SDS			MMRN1			TXNIP
SOX4			DCLK3			ALPP			CDCA2
PADI1			MELK			MXRA7			GINS4
EIF4E3			CORO6			RNF165			PDZD2
CDCA5			JUND			NCALD			MS4A8
MME			MFSD4A			FAM117A			CAD
MINDY1			PPP1R14A			HRH2			SCUBE2
DDX21			KANK2			AR			HMGB3
SDS			DDIAS			TYMS			BRIP1
DCLK3			BEX4			SCUBE2			BRCA2
MELK			CES2			ATP2B4			HMGCLL1
CORO6			ALDOC			CASQ2			TWNK
RASD2			CDK1			TMC7			HSPD1
JUND			DMBX1			GNAO1			PLK4
MFSD4A			PIRT			ITLN2			PM20D1
PPP1R14A			OTX1			LGALS9C			CKAP2L
KANK2			C5orf34			DEPDC1B			RAD54B
PACC1			BRCA1			PODXL			FOXM1
DDIAS			AKR1C1			SBSN			TUBB6
BEX4			CELSR3			C5orf34			PHGR1
CES2			GTSE1			ANGPT2			UBE2T
ALDOC			HEATR1			DSN1			LIF
CDK1			AQP3			GRHL3			AUNIP
DMBX1			DNMT1			GRM8			MPPED2
PIRT			MAD2L1			CDC7			ARHGAP8
OTX1			DCSTAMP			PUS7			VSIG2
C5orf34			ETNPPL			PPP1R14A			DPY19L1
BRCA1			ATP13A3			DEFA5			EPGN
AKR1C1			PCK1			CDH19			QSOX2
CELSR3			DLG2			CDCA2			CFL2
GTSE1			TXNIP			TNFSF12			PRDM8
AQP3			CDCA2			LGALS9B			LGI1
DNMT1			GINS4			FGF2			IL36A
PBXIP1			PDZD2			PHOX2B			ETV4
MAD2L1			MS4A8			KCNK3			NACAD
DCSTAMP			CAD			PIGW			PLIN4
ETNPPL			SCUBE2			MAPK4			DCAF13
ATP13A3			HMGB3			MSRB3			ZNF469
PCK1			BRIP1			GLRA4			PKIG
DLG2			BRCA2			PPY			IGFL1
TXNIP			HMGCLL1			SORBS1			LRP8
CDCA2			TWNK			MYBL2			SERPINB3
GINS4			HSPD1			LRAT			SORBS2
PDZD2			PLK4			GKN2			SFRP1
MS4A8			PM20D1			PKMYT1			ACTN2
CAD			CKAP2L			GAL3ST2			TNXB
SCUBE2			ID3			C1QTNF2			LRRC10B
HMGB3			MPC1			BAAT			TCEAL7
BRIP1			RAD54B			ATP4B			SGCG
KNOP1			FOXM1			LRP8			CACNA2D3
BRCA2			TUBB6			DIXDC1			CKAP2
HMGCLL1			PHGR1			PKIG			SORCS1
TWNK			UBE2T			GAD1			LMOD3
HSPD1			LIF			A2ML1			E2F7
PLK4			TOPBP1			ANKRD37			MEP1A
PM20D1			AUNIP			BARX1			RFC4
IL11RA			MPPED2			LDB3			ADH7
CKAP2L			ARHGAP8			BMP8A			MASTL
WFDC12			VSIG2			AARD			PKNOX2
RAD54B			DPY19L1			TNS1			FABP1
FOXM1			EPGN			FERMT2			TMEM240
TUBB6			QSOX2			CENPK			BMP6
PHGR1			CYSTM1			DACT3			TAC3
UBE2T			CFL2			CYBRD1			HBB
LIF			PRDM8			CHRDL1			CERS3
AUNIP			LGI1			ANTXR2			CST4
MPPED2			IL36A			URB2			SERTM1
ARHGAP8			ETV4			ARHGAP39			PARD6G
VSIG2			BDH2			CDC6			GYPC
DPY19L1			NACAD			BUB1B			SNX31
EPGN			PLIN4			PLOD3			CHRNA1
QSOX2			RFWD3			RGS9			TARBP1
TGIF1			DCAF13			GTSE1			MAP6
BAG3			ZNF469			ZNF195			KIF20A
ABCG4			PKIG			GRIA2			NRG2
CFL2			IGFL1			KIF20B			FAT2
PRDM8			LRP8			LURAP1			PHOX2A
CBFB			SERPINB3			RAB30			DOCK3
LGI1			SORBS2			ENPP6			LMOD1
IL36A			SFRP1			LAMC2			POLQ
ETV4			ACTN2			RNF225			CEMIP
NACAD			TNXB			OTX1			PGR
PLIN4			LRRC10B			FOXM1			MRO
DCAF13			TCEAL7			PIWIL1			ACOX2
ZNF469			SGCG			AKAP6			BNC1
PKIG			CACNA2D3			BOP1			SLC6A19
IGFL1			CKAP2			SKA1			HMMR
LRP8			SORCS1			DNMT1			PDLIM3
SERPINB3			LMOD3			SLMAP			RYR3
SORBS2			E2F7			ANK2			DEFA6
SFRP1			MEP1A			SPEG			FAM229B
ACTN2			RFC4			MELK			PARP14
TNXB			ADH7			TAGLN			MSH2
ST3GAL3			MASTL			LYNX1			PGLYRP3
LRRC10B			PKNOX2			LIX1			HOXA11
TCEAL7			FABP1			F2R			F2R
SGCG			TMEM240			SLC23A1			GHRL
CACNA2D3			BMP6			ZFPM2			MELTF
CKAP2			TAC3			JPH2			FOXN1
SORCS1			HBB			TOMM34			CCNF
LMOD3			CERS3			ART3			KRT4
E2F7			CST4			MPPED2			TTYH3
MEP1A			SERTM1			SOSTDC1			STRA6
RFC4			PARD6G			CCDC150			NIPAL4
ADH7			GYPC			GBP6			SOSTDC1
MASTL			SNX31			TBX10			GAD1
PKNOX2			CHRNA1			IGF2BP2			GRIA2
FABP1			TARBP1			RAD54B			CDH19
TMEM240			MAP6			MMS22L			COL5A2
BMP6			KIF20A			GFRA1			FAM117A
TAC3			NRG2			PRAME			RGS5
HBB			FAT2			ADRA1A			PLEKHO1
CERS3			PHOX2A			CNTN2			SELENOM
CST4			DOCK3			ATP4A			EZH2
SERTM1			LMOD1			WFIKKN2			TRIM40
PARD6G			POLQ			GLUL			REP15
GYPC			CEMIP			MAPK15			C1QTNF7
SNX31			PGR			RBL1			ITIH5
CHRNA1			MRO			POLE2			ANGPTL6
TARBP1			ACOX2			MMP3			ERCC6L
MAP6			BNC1			CD79A			PLAAT2
KIF20A			SLC6A19			FBXL22			FAM72D
NRG2			HMMR			ADH1B			MAPK10
FAT2			PDLIM3			HMMR			TESMIN
PHOX2A			RYR3			DNMT3B			POP1
DOCK3			DEFA6			CHTF18			ZNF670-ZNF695
LMOD1			BCKDHA			CDC45			TMPRSS11E
POLQ			FAM229B			APOC1			SOX9
ITGA8			PARP14			GDPD2			INKA2
CEMIP			MSH2			MYH11			AKAP6
PGR			AQP7			MMP13			KCNJ16
MRO			PGLYRP3			MASTL			DLGAP5
ACOX2			HOXA11			CREB3L3			SVIL
BNC1			F2R			GYPC			MTHFD2
SLC6A19			MT-ND6			PUS1			TONSL
HMMR			GHRL			ASB2			PKMYT1
PDLIM3			MELTF			FGF19			LRRN4CL
RYR3			FOXN1			CPA4			PUS1
DEFA6			CCNF			CAV1			REEP2
FAM229B			KRT4			ACTA2			HTRA4
PARP14			TTYH3			SPDL1			TEDC2
MSH2			STRA6			HTR1E			RAB30
PGLYRP3			NIPAL4			OSBPL3			MS4A18
GRHL1			SOSTDC1			CXCL12			MAPK15
HOXA11			GAD1			SGO2			SHCBP1
F2R			GRIA2			C16orf86			GDF15
CC2D2A			CDH19			CEMIP			PENK
GHRL			COL5A2			QSOX2			DMD
MELTF			FAM117A			ATP13A3			CLCNKA
KRT2			C1orf115			MEX3A			PDZRN3
FAM161B			RGS5			ZSCAN18			MSH5
FOXN1			PLEKHO1			CCDC107			CABCOCO1
CCNF			SELENOM			DNAJC2			ENTPD5
KRT4			EZH2			FRZB			HMGA2
TTYH3			TRIM40			PDE1C			MYBL2
STRA6			ATR			CFL2			MTURN
NIPAL4			REP15			ACE			GABARAPL1
FETUB			C1QTNF7			PRKAR2B			TNFSF11
SOSTDC1			ITIH5			NDRG2			MMRN1
GAD1			ANGPTL6			AQP11			SLMAP
GRIA2			ERCC6L			NCAPG2			BAAT
CDH19			PLAAT2			FCGR1A			ALOX15B
COL5A2			FAM72D			MYO1B			CHTF18
FAM117A			MAPK10			PCLAF			CLCA4
RGS5			TESMIN			NSG2			BBOX1
PLEKHO1			POP1			LRCH2			CRHBP
SELENOM			ZNF670-ZNF695			CPNE5			RGMB
EZH2			TMPRSS11E			LEMD1			KAT2A
TRIM40			SOX9			MET			NCAPD3
REP15			INKA2			LONRF2			RNF150
GABRA5			AKAP6			GABARAPL1			C8orf88
C1QTNF7			NR1I3			CRCT1			LGALS7B
KLHDC8B			KCNJ16			C1QTNF4			TRIM50
ITIH5			DLGAP5			RGMB			TTK
LORICRIN			SVIL			TWNK			PNOC
ANGPTL6			MTHFD2			FAM72C			MCM4
EPB41L3			TONSL			PBK			LDB3
ERCC6L			PKMYT1			FAM81A			FABP5
PLAAT2			LRRN4CL			COX6B2			SORCS3
FAM72D			PUS1			PLAU			MYO1B
MAPK10			REEP2			UNC5D			STPG4
TESMIN			HTRA4			SUV39H2			FAM72C
EVPL			TEDC2			CKAP2			NCAPH
POP1			RAB30			ZNF135			NAP1L2
ZNF670-ZNF695			MS4A18			C14orf132			LRAT
TMPRSS11E			MAPK15			DHRS1			TCEAL1
SOX9			SHCBP1			CA1			ANGPT1
INKA2			GDF15			JUND			FBXL22
AKAP6			PENK			C22orf23			P4HA3
KCNJ16			DMD			USH1G			HDC
DLGAP5			CLCNKA			MT1M			SCIN
SVIL			PDZRN3			C8orf88			B3GNT8
MTHFD2			MSH5			CAPNS2			GRIK2
TONSL			ACADS			LEP			AURKA
PKMYT1			CABCOCO1			ARHGEF38			STMN4
LRRN4CL			ENTPD5			PARP14			PCARE
PUS1			HMGA2			PRNP			GPT
REEP2			MYBL2			MKI67			EDN3
HTRA4			DHX34			LRRN4CL			RBM20
TEDC2			MTURN			CNRIP1			HOXA10
RAB30			GABARAPL1			RHEBL1			HBA1
MS4A18			TNFSF11			MFAP2			PRPH
MAPK15			ACY1			CRHBP			HTR7
SHCBP1			MMRN1			PAIP2B			POLE2
SLC6A1			SLMAP			ILK			PLEKHG4
GDF15			BAAT			PIMREG			SLC5A9
PENK			ALOX15B			STK31			PHOX2B
PTPN13			CHTF18			POLR1G			LGALS9B
DMD			CLCA4			TMEM26			LTBP4
CLCNKA			BBOX1			NUSAP1			ILK
PDZRN3			CRHBP			SERTM1			AKR7A3
MSH5			RGMB			CENPE			PAIP2B
CABCOCO1			KAT2A			HIPK4			RHPN1
ENTPD5			NCAPD3			RBM20			SLC46A2
HMGA2			RNF150			BIRC7			DNMT3B
MYBL2			C8orf88			NIPSNAP3B			FEZF1
MTURN			LGALS7B			ADAMTS18			CPEB1
GABARAPL1			TRIM50			PRPH			TRIM73
TNFSF11			TTK			CCNB2			NUP107
MMRN1			PNOC			MSR1			KCNK7
SLMAP			MCM4			FOXD2			MYOZ1
BAAT			LDB3			RTL5			PKP1
ALOX15B			FABP5			MRGPRF			TIGD1
PER3			SORCS3			SH3BGRL			ID4
CHTF18			TMEM220			DPY19L1			NCAPG
CLCA4			MYO1B			CYP2D6			ZNF195
BBOX1			STPG4			TM6SF2			SUV39H2
CRHBP			FAM72C			CA14			PODXL
RGMB			NCAPH			THSD4			ARMCX1
NIBAN2			NAP1L2			ZNF239			EML1
KAT2A			LRAT			LY6H			ATF3
NCAPD3			TCEAL1			APLN			C1QTNF4
RNF150			ANGPT1			SYNM			SKA1
C8orf88			FBXL22			NOP56			PMP22
KCNIP4			P4HA3			MND1			DEPDC1B
LGALS7B			HDC			MCM4			HSPB2
TRIM50			SCIN			ETNPPL			LAMC2
TTK			B3GNT8			NCAPH			DSN1
PNOC			GRIK2			PTX3			ENPP6
MCM4			AURKA			CILP2			PRICKLE2
LDB3			STMN4			ULBP1			OPCML
FABP5			PCARE			NDN			BLACAT1
SORCS3			GPT			RHPN1			FERMT2
MYO1B			DGAT1			FOXN1			UBE2C
STPG4			EDN3			KIF11			BARX1
FAM72C			RBM20			DCBLD1			FLNA
NCAPH			HOXA10			S100A9			CSE1L
NAP1L2			GLOD5			CWH43			ANKS1B
LRAT			HBA1			CSAG2			SMC2
TCEAL1			PRPH			BMERB1			MSANTD1
ANGPT1			HTR7			APBB1			CDC45
FBXL22			POLE2			SLC29A2			C2orf88
P4HA3			PLEKHG4			CKAP2L			TMPRSS11B
HDC			SLC5A9			SASS6			P2RX2
SCIN			PHOX2B			SALL2			MXRA7
YOD1			LGALS9B			DDIAS			ALKAL2
B3GNT8			LTBP4			MMP10			RAB9B
GRIK2			ILK			CYP11A1			NDN
AURKA			AKR7A3			MSLN			CYP27B1
STMN4			PAIP2B			DDX21			CD79A
PCARE			RHPN1			C4BPA			TAGLN
GPT			SLC46A2			SEMA6D			PARPBP
EDN3			DNMT3B			H3C12			SORBS1
RBM20			FEZF1			BMP1			ZNF761
HOXA10			CPEB1			SLC46A2			ALPP
HBA1			TRIM73			TFF1			FAM110D
PRPH			NUP107			FAM110D			CENPK
HTR7			KCNK7			ZWINT			FOXD2
POLE2			MYOZ1			BRIP1			FBXL7
PLEKHG4			PKP1			HSPB2			STK31
SLC5A9			RAB27A			FEN1			ACKR3
PHOX2B			TIGD1			FRMD5			BMP1
LGALS9B			ID4			IGF2BP1			SULF1
LTBP4			NCAPG			CST2			ZCWPW2
ILK			ZNF195			COL5A2			UBE2QL1
AKR7A3			SUV39H2			ASPM			NUSAP1
PAIP2B			PODXL			TIGD1			VIP
RHPN1			ARMCX1			BEND5			PLAU
SLC46A2			EML1			PCARE			DIXDC1
DNMT3B			ATF3			APELA			HASPIN
FEZF1			C1QTNF4			DARS2			HIPK4
CPEB1			SKA1			GPAT3			FIGNL1
TRIM73			PMP22			PAICS			NEB
NUP107			DEPDC1B			MYOZ1			DCBLD1
KCNK7			HSPB2			CORIN			PLIN5
MYOZ1			LAMC2			PCP4L1			RBP7
PKP1			DSN1			SETBP1			HSPB6
TIGD1			RRP12			TINCR			SMIM24
ID4			ENPP6			KCNK7			PRAME
NCAPG			PRICKLE2			SOBP			SASS6
ZNF195			OPCML			MYLK			ADRA1A
DSG1			BLACAT1			CAPN14			GRIN2D
SUV39H2			FERMT2			SULF1			PRKAR2B
PODXL			UBE2C			SAPCD2			GNAO1
ARMCX1			BARX1			EZH2			MAOA
ADARB1			FLNA			SLC35G1			CCNB2
EML1			CSE1L			FRRS1L			CNRIP1
ATF3			ANKS1B			BBOX1			GGTA1
C1QTNF4			SMC2			HROB			BEND5
SKA1			MSANTD1			TMEM40			MSRB3
PMP22			CDC45			MCM3			MUC22
DEPDC1B			GPATCH4			GRPR			SLC13A2
HSPB2			C2orf88			LBX2			FRZB
LNX1			TMPRSS11B			PLEKHG4			PIWIL1
LAMC2			P2RX2			FGFR4			MYMX
DSN1			MXRA7			KCNN2			MAGI2
ENPP6			ALKAL2			PTF1A			SLX4IP
PRICKLE2			RAB9B			NEB			ENHO
OPCML			NDN			MSH5			TYMS
BLACAT1			CYP27B1			DLGAP5			LCN6
FERMT2			CD79A			CENPA			DACT3
UBE2C			TAGLN			FILIP1			RHCG
BARX1			PARPBP			CALD1			DNAJC2
FLNA			SORBS1			TMTC4			C16orf86
CSE1L			ZNF761			CENPN			PRNP
ANKS1B			KCTD11			CAD			TRMT6
SMC2			ALPP			PMEPA1			LDHD
MSANTD1			JRKL			EPHB4			GFRA1
CDC45			FAM110D			CXCL1			ARHGAP39
C2orf88			CENPK			CHAF1B			BMP8A
TMPRSS11B			FOXD2			TENT5C			MYO1A
P2RX2			FBXL7			IL36A			CRABP2
MXRA7			STK31			PDLIM4			INKA1
ALKAL2			ACKR3			GNMT			NOP56
RAB9B			BMP1			HBB			AOC3
NDN			SULF1			TCEAL2			C22orf23
CYP27B1			ZCWPW2			TIMP1			SPP1
CD79A			UBE2QL1			OSGIN1			TRIM74
TAGLN			NUSAP1			SPOCD1			CILP2
PARPBP			VIP			CCR10			IL17RB
SORBS1			PLAU			LGI1			HROB
ZNF761			DIXDC1			SLC27A6			LURAP1
ALPP			HASPIN			CDC25C			CDON
FAM110D			HIPK4			HGH1			GEN1
CENPK			FIGNL1			IPO4			RAET1G
FOXD2			NEB			LRFN5			BOP1
FBXL7			DCBLD1			TMEM25			ORC1
STK31			PLIN5			LTF			PAICS
ACKR3			RBP7			SLC15A1			KNSTRN
BMP1			HSPB6			TCEAL7			CYP11A1
SULF1			SMIM24			SOCS2			CENPN
ZCWPW2			PRAME			PAQR4			SV2C
UBE2QL1			SASS6			STMN4			TRPM2
NUSAP1			ADRA1A			KCNA3			APLN
VIP			GRIN2D			CHEK2			DONSON
PLAU			PRKAR2B			PALLD			SPRR3
DIXDC1			GNAO1			SLX4IP			MCM3
HASPIN			MAOA			RADIL			GRM8
HIPK4			CCNB2			MSH2			SLC9A9
FIGNL1			CNRIP1			KNSTRN			ATP2B4
NEB			GGTA1			DONSON			HSP90AA1
DCBLD1			BEND5			PLK4			MEIS1
PPP1R3G			MSRB3			MATN3			XDH
PLIN5			MUC22			ZNF485			FCGR1A
RBP7			SLC13A2			ALOX15B			FNDC1
HSPB6			FRZB			IER5L			BCHE
SMIM24			PIWIL1			KAT2A			ANGPT2
PRAME			MYMX			NCAPD3			EDN2
SASS6			MAGI2			CCNF			TOMM34
ADRA1A			SLX4IP			KCNMB2			ZGRF1
PDE5A			PRKDC			INKA1			ZSCAN18
GRIN2D			ENHO			NUP107			TGM5
PRKAR2B			TYMS			CHAD			KIF24
GNAO1			LCN6			MMP8			HACD1
MAOA			DACT3			HASPIN			CHADL
CCNB2			RHCG			CHST1			TP63
CNRIP1			DNAJC2			SORCS3			ASB2
GGTA1			C16orf86			RHOJ			PLOD3
BEND5			PRNP			CDC25A			S100A14
MSRB3			TRMT6			HACD1			XPO5
MUC22			LDHD			SPC25			ENAM
SLC13A2			GFRA1			SLC10A6			C4BPA
FRZB			ARHGAP39			PARD6G			NNAT
PIWIL1			BMP8A			PHOX2A			NCS1
MYMX			MYO1A			PKHD1L1			SH3BGRL
MAGI2			CRABP2			PPM1H			ZNF471
SLX4IP			INKA1			FAM229B			SLC5A6
ENHO			NOP56			LYPD3			TCEAL2
TYMS			AOC3			ZHX1-C8orf76			NPTX1
LCN6			C22orf23			BRCA1			DUSP19
MAST4			SPP1			ACTBL2			DUOX1
DACT3			TRIM74			TARBP1			LIX1
RHCG			CCDC14			CEP72			ZNF485
DNAJC2			CILP2			RANBP3L			ADH1B
C16orf86			IL17RB			KIF20A			PBX1
PRNP			HROB			SLC52A1			FEN1
PLA2G4D			LURAP1			BVES			SH3GL2
TRMT6			CDON			PSAPL1			RNF165
LDHD			GEN1			GRIK3			NCALD
TLE4			RAET1G			CEND1			OLFM3
GFRA1			BOP1			HSP90AA1			SPEG
ARHGAP39			ORC1			NEXMIF			GRIK3
BMP8A			PAICS			LCN6			MEX3A
MYO1A			KNSTRN			CSF2			ARHGEF38
CRABP2			CYP11A1			ADAM33			GRIK5
INKA1			CENPN			ZIC5			SINHCAF
NOP56			SV2C			LMNB2			MYL4
AOC3			TRPM2			SHCBP1			DYNAP
C22orf23			APLN			LIMK1			LIMK1
SPP1			DONSON			CDCA8			FAM83C
TRIM74			SPRR3			FABP5			FADS6
CILP2			MCM3			CSAG1			RANBP3L
IL17RB			GRM8			FBP2			CYP2C18
HROB			SLC9A9			HOXC12			PLK1
LURAP1			ATP2B4			CDH24			FRMD5
CDON			HSP90AA1			DUSP19			IRF4
GEN1			MEIS1			ITGA7			CLIP4
RAET1G			XDH			C11orf86			FGF2
BOP1			FCGR1A			RBM24			KLHDC8A
ORC1			FNDC1			MYOZ2			UNC5D
PAICS			BCHE			PLK1			ADCY5
KNSTRN			ANGPT2			ALPG			CDC25B
CYP11A1			EDN2			SLC16A9			MAB21L1
CENPN			TOMM34			CSE1L			ATOH8
SV2C			ZGRF1			KIF24			BIRC7
TRPM2			FMNL2			NOVA1			KNL1
ZBTB47			ZSCAN18			CNKSR2			HSPB3
APLN			TGM5			CDC25B			CIT
DONSON			KIF24			POU2AF1			CCR10
SPRR3			HACD1			POP1			CENPA
MAFF			CHADL			ZNF761			COL3A1
MCM3			TP63			NT5DC4			ATCAY
GRM8			ASB2			E2F7			PLA2G7
ITPKB			PLOD3			CDCA7			ITGAX
SLC9A9			S100A14			C2orf15			CLEC5A
ATP2B4			XPO5			GAS1			MYH11
HSP90AA1			ENAM			ENAM			ANTXR2
MEIS1			C4BPA			SLC51B			POLR1G
XDH			NNAT			MLLT11			GJB6
FCGR1A			NCS1			CHADL			FABP12
FNDC1			OAT			MSLNL			CDHR2
BCHE			SH3BGRL			ROR2			ARSF
ANGPT2			PROSER1			S100A8			MRGPRF
EDN2			ZNF471			CCR8			CALY
TOMM34			B3GALT4			SMIM10L2B			CDCA8
ZGRF1			SLC5A6			RBP7			TMEM238L
ZSCAN18			TCEAL2			TNFRSF11B			RAET1L
TGM5			NPTX1			NOX1			DDX11
KIF24			DUSP19			ACOX2			CACNA1H
HACD1			DUOX1			REEP1			POPDC2
CHADL			TMPO			G6PC			KRT13
TP63			LIX1			HPDL			DARS2
ASB2			ZNF485			DSC2			GPRASP1
PLOD3			ADH1B			KCNJ16			PDLIM4
S100A14			PBX1			NCAPG			SPINK8
XPO5			FEN1			TMPRSS15			RTEL1-TNFRSF6B
DMGDH			SH3GL2			COPZ2			SMIM10L2B
ENAM			BPIFB2			CAVIN2			SAPCD2
C4BPA			RNF165			ANP32E			GSG1L
NNAT			NCALD			S100A14			MICU3
NCS1			CCNJ			FOXP2			DEPDC1
SH3BGRL			OLFM3			IL17B			RDH8
ZNF471			SPEG			DYNC1I1			ZWINT
SLC5A6			GRIK3			HSPB6			CCR8
TCEAL2			MEX3A			PMP22			CCDC138
NPTX1			ARHGEF38			TAC3			FCGR3A
DUSP19			GRIK5			NFASC			TMEM82
DUOX1			SINHCAF			FOS			LMNB2
LIX1			MYL4			TTK			NEXN
ZNF485			DYNAP			TMEM253			GALR1
ADH1B			LIMK1			GHRL			CDC6
PBX1			FAM83C			HBA1			GRPR
FEN1			FADS6			MC2R			CHAF1B
SH3GL2			RANBP3L			WSCD2			TMC7
RNF165			CYP2C18			CLEC5A			DUSP26
NCALD			PLK1			MAP1B			DCN
CCDC13			FRMD5			SEMA5B			ANKRD61
OLFM3			IRF4			KNL1			RADIL
SPEG			CLIP4			FOXH1			MSR1
CXCR2			FGF2			ERCC6L			MYOZ2
GRIK3			KLHDC8A			LPAR3			NRP2
MEX3A			NSD2			DUSP26			ADGRB3
ARHGEF38			UNC5D			TMEM201			MMP3
GRIK5			SSR4			UAP1L1			CSF2
SINHCAF			ADCY5			ERFE			BORA
MYL4			CCT6A			CERS3			TMPRSS11D
DYNAP			CDC25B			TCEAL1			MAOB
LIMK1			MAB21L1			TCF7L1			COPZ2
FAM83C			ATOH8			ESRRB			RNF112
FADS6			BIRC7			CCT2			TSPAN2
RANBP3L			KNL1			ID4			SYNM
GPRASP2			HSPB3			ACKR3			TICRR
CYP2C18			CIT			BRCA2			ACTA2
PLK1			CCR10			SELENOM			PIMREG
FRMD5			CENPA			TRAIP			PKD2L1
IRF4			COL3A1			RAB15			KCNA1
CLIP4			ATCAY			KIAA0408			ANK2
PPM1K			PLA2G7			XPNPEP2			SLURP1
FGF2			ITGAX			HENMT1			SOBP
KLHDC8A			CLEC5A			CPXM1			THBS2
UNC5D			MYH11			COL3A1			KLRB1
ADCY5			ANTXR2			KCNA1			ULBP1
CDC25B			POLR1G			PIANP			CHEK2
MAB21L1			GJB6			UGT1A1			BVES
ATOH8			FABP12			DSC3			MFAP2
BIRC7			CDHR2			AMH			CHML
KNL1			ARSF			PLIN5			ATP12A
HSPB3			MRGPRF			ACBD7			CALD1
CIT			CALY			PARPBP			ANKRD37
CCR10			CDCA8			NBEA			CYP1A1
CENPA			TMEM238L			GLP2R			CEP72
COL3A1			RAET1L			PGLYRP3			DUOXA1
ATCAY			DDX11			FOXE3			TRAIP
PLA2G7			CACNA1H			LIG1			PRAP1
ITGAX			POPDC2			HOXA9			PPM1H
PHLPP2			KRT13			P3H4			IPO4
CLEC5A			DARS2			MAGEA12			CABP7
MYH11			GPRASP1			PRSS51			EPHB4
BRIX1			PDLIM4			CHD7			SERPINB12
ANTXR2			SPINK8			CCNE1			ZNF239
FYCO1			RTEL1-TNFRSF6B			TXLNB			MLLT11
POLR1G			SMIM10L2B			NUDT10			SCGB2A1
B3GNTL1			SAPCD2			FCGR3A			WSCD2
GJB6			GSG1L			SMC2			CORIN
FABP12			MICU3			ORC1			PBK
CDHR2			DEPDC1			DDX11			CA14
ARSF			RDH8			TOP1MT			ADAMTSL3
MRGPRF			ZWINT			MFSD4A			APOBEC2
CALY			CCR8			ASPG			COL23A1
CDCA8			CCDC138			WFDC1			MORN5
NOP58			FCGR3A			ITGAX			RTL5
ATG9B			TMEM82			SBSPON			MYRIP
TMEM238L			LMNB2			CCL7			BARX2
TMEM8B			NEXN			FNDC1			TMEM201
RAET1L			GALR1			SPARCL1			CD276
DDX11			CDC6			SLC12A8			TFF2
CACNA1H			GRPR			PLA2G7			FAM81A
POPDC2			CHAF1B			OLFM3			APBB1
KRT13			TMC7			BIRC5			ANP32E
DARS2			DUSP26			ARL4D			PAQR4
GDF7			DCN			KCNMA1			FGF19
ME1			ANKRD61			CHRM2			NR4A1
GPRASP1			RADIL			SRPX			SLC27A6
PDLIM4			EPHX2			LIFR			IL17B
SPINK8			MSR1			ABCA8			NMBR
RTEL1-TNFRSF6B			MYOZ2			LEFTY1			ART3
SMIM10L2B			NRP2			EPGN			ASPG
SAPCD2			ADGRB3			CDKN1A			NGB
RORA			MMP3			KIFC1			LTF
GSG1L			CSF2			MYRIP			PALLD
MICU3			BORA			DCN			MCM7
DEPDC1			TMPRSS11D			RAET1L			DSC2
RDH8			MAOB			DCLK2			COL1A2
ZWINT			COPZ2			ABCG8			CLDN5
CCR8			DBF4B			WDR72			KCNJ15
CCDC138			RNF112			ELFN2			CPXM1
TNS2			TSPAN2			XPO5			MATN3
FCGR3A			SYNM			TRPM2			CCNB1
TMEM82			TICRR			GSTA3			NEXMIF
LMNB2			ACTA2			PRKCG			JPH2
NEXN			NCAPD2			SLC5A2			ANPEP
GALR1			PIMREG			MXRA5			AR
CDC6			PKD2L1			TACC3			NME5
GRPR			KCNA1			LY6E			NLRP6
CHAF1B			ANK2			GDPD5			SPC25
TMC7			SLURP1			CAND2			NT5DC4
PHYHIP			SOBP			LVRN			TENT5C
DUSP26			THBS2			MCM7			CHD7
DCN			KLRB1			PCDHGB7			CHRM2
ANKRD61			ULBP1			KIRREL3			CBX2
RADIL			CHEK2			CD276			KIFC1
MSR1			BVES			NXPH3			CRNN
MYOZ2			MFAP2			IGFL1			HSPH1
NRP2			NUP155			TSPAN2			PKHD1L1
ADGRB3			CHML			C19orf84			APOC1
SOCS3			ATP12A			TNFRSF13B			FILIP1
MMP3			CALD1			MUC21			TMTC4
CSF2			ANKRD37			EFCC1			LIG1
BORA			CYP1A1			IGFBP1			TMEM63A
TMPRSS11D			CEP72			CPED1			IGF2BP1
BYSL			DUOXA1			SLC2A7			TACC3
MAOB			TRAIP			INMT-MINDY4			MMP13
COPZ2			PRAP1			LIPG			SPDYC
RNF112			PPM1H			TMEM63A			ATP2B2
TSPAN2			IPO4			CCNB1			MFAP4
SYNM			CABP7			HAGHL			RHEBL1
TICRR			EPHB4			HSPH1			MND1
RECK			SERPINB12			RYR2			PMEPA1
ACTA2			ZNF239			CCDC138			FOXP2
PIMREG			MLLT11			TMPRSS11E			RBM24
PKD2L1			SCGB2A1			IL37			IGF2BP3
KCNA1			WSCD2			PPP2R3A			CDCA7
ANK2			CORIN			RNF112			FAHD2B
SLURP1			PBK			SMKR1			STAT1
SOBP			CA14			CSAG3			SMPX
THBS2			ADAMTSL3			LEAP2			SOCS2
KLRB1			CSPP1			C2CD4A			PRRT1
ULBP1			APOBEC2			RAET1G			KIT
CHEK2			COL23A1			GCOM1			OTC
BVES			MORN5			CRABP2			BTBD11
MFAP2			RTL5			POLD1			RACGAP1
CHML			MYRIP			SLC16A7			TCF7L1
NDUFA4L2			BARX2			VLDLR			BTBD16
ATP12A			TMEM201			DIAPH3			PRR7
PCNA			TTC26			RCC1			DYNC1I1
CALD1			CD276			HAPLN3			MPP7
ANKRD37			TFF2			VIP			MMP10
CYP1A1			FAM81A			GDPD3			UAP1L1
TTC22			APBB1			AKR1C1			SAPCD1
CEP72			ANP32E			CXCL11			NOX1
DUOXA1			PAQR4			TRIM74			ERFE
TRAIP			FGF19			TMPRSS11D			DSG3
PRAP1			NR4A1			CHAF1A			MYLK
PPM1H			SLC27A6			GAS2L3			RHOJ
BID			IL17B			SV2C			PRKCG
IPO4			NMBR			MFHAS1			GCOM1
CABP7			ART3			THBS2			NIPSNAP3B
EPHB4			ASPG			PAEP			CXCL9
SERPINB12			NGB			GJB6			TRPC4
ZNF239			LTF			TGM1			AMH
MLLT11			PALLD			PDLIM2			FGFBP2
SCGB2A1			MCM7			SCIN			TNS1
WSCD2			DSC2			ZBTB7C			ZHX1-C8orf76
CORIN			COL1A2			CCNP			CXCL8
PBK			CLDN5			LYAR			REEP1
CA14			KCNJ15			RBPMS			LONRF2
ADAMTSL3			CPXM1			CFAP47			PCLAF
APOBEC2			MATN3			CT83			PPP2R3A
COL23A1			CCNB1			RTEL1-TNFRSF6B			CDC25A
MORN5			NEXMIF			AURKB			RCC1
RTL5			JPH2			CLCN5			SLC12A8
MYRIP			VSIR			PDGFD			UGT2B17
BARX2			ANPEP			CEACAM20			HTR1E
TMEM201			AR			ADGRG4			CPED1
CD276			NME5			PAMR1			HSD17B2
POU6F1			NLRP6			SP8			HAND2
TFF2			SPC25			TDRD5			GALNT15
FAM81A			NT5DC4			BORA			ABAT
APBB1			TENT5C			MASP1			FGFR4
ANP32E			CHD7			ZCCHC12			CHP2
PAQR4			PLXNA1			EDN2			GDPD5
FGF19			CHRM2			TGM5			SLC18A3
NR4A1			CBX2			TP63			BMERB1
SLC27A6			KIFC1			NEXN			WFIKKN2
IL17B			CRNN			PADI1			C18orf54
NMBR			HSPH1			BAMBI			CHRDL1
JAM3			PKHD1L1			ESCO2			GNG8
ART3			APOC1			ADH7			MXRA5
ASPG			FILIP1			RAI2			CDH24
NGB			TMTC4			POPDC2			CHAF1A
LTF			LIG1			CXCL8			BFSP2
PALLD			TMEM63A			CIT			GAS2L3
MCM7			IGF2BP1			TACR2			LRCH2
DSC2			TACC3			CLMP			RBPMS
COL1A2			MMP13			STAT1			TAGLN3
CLDN5			SPDYC			TNNI3			ZFPM2
KCNJ15			ATP2B2			RCN1			WDR90
CPXM1			MFAP4			DEPDC1			CCNE1
MATN3			RHEBL1			CHSY3			KIAA0408
CCNB1			MND1			MAGEE1			CST2
NEXMIF			PMEPA1			RCOR2			H3C12
JPH2			FOXP2			TRPC4			EVA1A
ANPEP			RBM24			CHML			LEMD1
AR			IGF2BP3			M1AP			HOXC12
NME5			CDCA7			EPHB2			TMEM252
NLRP6			PHF14			GLIPR2			FOXE3
CDHR3			FAHD2B			CDKN2A			BTNL3
SPC25			STAT1			ATP2B2			PIF1
NT5DC4			SMPX			BTBD16			PGGHG
TENT5C			SOCS2			TMPRSS11B			CPB1
CSPG4			PRRT1			KLHL35			SERPINB13
CHD7			KIT			COL1A2			MET
LIN9			OTC			VAV2			RAB3IP
DSP			BTBD11			EMP3			FRRS1L
IKZF2			RACGAP1			CXCL9			RAI2
CHRM2			TCF7L1			PRR19			ATAD3B
CROT			BTBD16			KAAG1			LRRTM1
CBX2			PRR7			MORN5			TIMP1
KIFC1			DYNC1I1			SLC12A7			SLC9A4
CRNN			RILP			CDT1			TOP1MT
HSPH1			MPP7			PGGHG			LIPF
PKHD1L1			MMP10			NUP62CL			ADAMTS18
APOC1			UAP1L1			NPY2R			ACBD7
FILIP1			SAPCD1			PRKCB			MAGEA12
TMTC4			HELB			SOX21			HGH1
LIG1			NOX1			MPP7			SP8
CNTNAP3			ERFE			ATOH8			MAB21L4
TMEM63A			DSG3			RNF223			SBSPON
IGF2BP1			MYLK			SLC5A5			PLPP7
TACC3			RHOJ			CBY2			CCNA2
MMP13			PRKCG			CXCL10			CNTN2
SPDYC			GCOM1			SERPINB3			KCNN3
ATP2B2			NIPSNAP3B			DUOX1			ABCA9
MFAP4			CXCL9			INA			GLIPR2
RHEBL1			TRPC4			ERI1			LMNB1
MND1			AMH			TRIB3			THY1
PMEPA1			FGFBP2			POLQ			MAPK4
FOXP2			CLTB			TMEM255A			IGF2BP2
RBM24			TNS1			KIF4B			SPRR1A
IGF2BP3			ZHX1-C8orf76			CAPN9			CSAG1
CDCA7			CXCL8			PENK			LANCL3
FAHD2B			REEP1			ACTL8			FOXH1
STAT1			LONRF2			VIPR2			LPAR1
GNA15			PCLAF			GKN1			JPH4
SMPX			PPP2R3A			P4HA1			ZNF781
SOCS2			CDC25A			SLC22A11			SCNN1G
PRRT1			RCC1			CREG2			PPY
KIT			LHPP			GGCT			MFHAS1
OTC			SLC12A8			MPP1			CPNE5
BTBD11			UGT2B17			ZGRF1			AKR1B10
RACGAP1			HTR1E			ELOVL3			SEMA5B
TCF7L1			CPED1			SLC9A4			CDC25C
BTBD16			HSD17B2			UBD			STMN2
PRR7			HAND2			TMEM252			HAPLN3
DYNC1I1			GALNT15			TCEAL3			MMP8
RASL12			ABAT			SAPCD1			FRMD1
MPP7			FGFR4			C2orf88			LYNX1
MMP10			CHP2			HAND2			GDPD3
UAP1L1			GDPD5			KRTAP4-1			VCAN
SAPCD1			SLC18A3			RDM1			CCKBR
NOX1			BMERB1			TMED6			PDILT
ERFE			WFIKKN2			LRP1B			ESRRB
DSG3			C18orf54			KCNA2			CCL7
MYLK			CHRDL1			SYNGR1			HAGHL
RHOJ			GNG8			RRM2			DIAPH3
PRKCG			MXRA5			APOBEC1			ROR2
GCOM1			CDH24			MMP27			FBXO32
NIPSNAP3B			CHAF1A			GPR19			CFAP47
CXCL9			BFSP2			MAGEA3			CNN1
TRPC4			GLRX			P3H2			GLP2R
ASB16			GAS2L3			HAVCR1			PHYHD1
AMH			LRCH2			ATCAY			TMED6
FGFBP2			RBPMS			RMI2			FOS
TNS1			TAGLN3			LMNB1			MMP27
ZHX1-C8orf76			ZFPM2			TPD52L1			RNF223
KRT32			WDR90			TERT			MC1R
CXCL8			CCNE1			FIGNL1			CYP2C9
REEP1			KIAA0408			CALY			OLFML2B
LONRF2			CST2			PPP1R12B			CHSY3
PCLAF			H3C12			TUBB3			ALPG
PPP2R3A			EVA1A			CLDN6			CXCL12
CDC25A			LEMD1			CCNA2			CCDC198
RCC1			HOXC12			NR3C2			SLC39A2
SLC12A8			TMEM252			APOA2			F11
UGT2B17			FOXE3			FOXD3			FOXD3
HTR1E			BTNL3			THY1			VILL
CPED1			PIF1			CPLX1			CNKSR2
HSD17B2			PGGHG			ZNF750			LVRN
HAND2			CPB1			DHRS2			ACTC1
GALNT15			SERPINB13			IGF2BP3			NUDT10
ABAT			MET			HBA2			SNTA1
FGFR4			RAB3IP			PRSS33			ZNF789
CHP2			FRRS1L			OLFML2B			P2RY2
GDPD5			RAI2			GJC1			PAMR1
SLC18A3			ATAD3B			EDN3			KIF4B
BMERB1			LRRTM1			CCDC198			SRPX
WFIKKN2			CCDC18			SLURP1			SSUH2
C18orf54			BLVRB			CDC20			MC2R
CHRDL1			TIMP1			FABP1			AADAC
GNG8			SLC9A4			PCDH9			ERI1
CYSLTR1			TOP1MT			GALR1			PRSS51
MXRA5			LIPF			APOBEC2			ZNF135
CDH24			ADAMTS18			TNNC1			MYOCD
CHAF1A			ACBD7			HIF3A			CLCA2
BFSP2			MAGEA12			ZIC2			TNFRSF11B
GAS2L3			HGH1			CNN1			SLC35F1
LRCH2			SP8			COMP			RYR2
RBPMS			MAB21L4			SLCO1A2			CXCL1
TAGLN3			SBSPON			TBC1D30			WDR72
ZFPM2			PLPP7			ILDR1			CCT2
WDR90			CCNA2			PKP1			AKR1C2
CCNE1			CNTN2			SLC35F1			RAB15
KIAA0408			CEP152			LANCL3			EMP3
CST2			KCNN3			SPON1			SPOCD1
H3C12			ABCA9			FEZ1			MASP1
EVA1A			GLIPR2			PCSK2			EFCC1
LEMD1			LMNB1			SLC11A1			MAGEH1
HOXC12			THY1			MAGEA6			CAND2
PDE1B			MAPK4			CFAP43			TCEAL3
TMEM252			IGF2BP2			MFAP4			SLC16A7
MAPT			SPRR1A			METTL27			IER5L
FOXE3			CSAG1			ASCL2			SKP2
SNRPD1			LANCL3			CHI3L1			LIPG
BTNL3			FOXH1			RERGL			CMA1
PIF1			LPAR1			SLC39A2			SLC12A7
S1PR5			JPH4			AQP3			FBXO41
PGGHG			ZNF781			SPARC			FCHO1
CPB1			SCNN1G			CACNG8			SPARC
SERPINB13			PPY			CBX2			ACTBL2
MET			MFHAS1			STMN2			VAV2
RAB3IP			CPNE5			PKIA			RRAD
FRRS1L			AKR1B10			STYXL2			IRX1
RAI2			INPP5J			NME5			FAM111B
ATAD3B			SEMA5B			LDHD			NPY2R
LRRTM1			CDC25C			CYP19A1			CHST1
TIMP1			STMN2			WDR90			IGFBP1
SLC9A4			HAPLN3			MYOCD			LYAR
TOP1MT			MMP8			C20orf204			PIK3AP1
LIPF			FRMD1			SULT1A1			SPAG17
ADAMTS18			LYNX1			HSPB3			TXLNB
ACBD7			GDPD3			C6orf15			P4HA1
MAGEA12			VCAN			LPAR1			HAVCR1
HGH1			CCKBR			TMEM249			SMIM6
SP8			PDILT			SDR9C7			PLPPR5
MAB21L4			ESRRB			S100A12			HENMT1
SBSPON			CCL7			DSG3			POLD1
PLPP7			HAGHL			STAC3			RTL8B
CCNA2			DIAPH3			PLPP7			ILDR1
CNTN2			ROR2			KNG1			DMRTA1
KCNN3			FBXO32			C20orf144			SLC5A2
ABCA9			CFAP47			ADRB3			MAGEA3
GLIPR2			CNN1			SNX31			AL121845.3
LMNB1			GLP2R			CLDN5			C14orf132
FBXO5			PHYHD1			PRRT1			TBC1D30
THY1			TMED6			LOXL2			DCLK2
MAPK4			FOS			DNAH2			ATP2A1
IGF2BP2			MMP27			VSIG2			MYO7A
ARHGEF4			RNF223			GGH			CYP19A1
N4BP3			MC1R			TRIM50			CAVIN2
SPRR1A			CYP2C9			AQP2			SPARCL1
CSAG1			OLFML2B			LHX2			COL22A1
GEM			CHSY3			FAT2			NUP62CL
LANCL3			ALPG			RTL8B			MAP1B
FOXH1			CXCL12			MAOA			SETBP1
LPAR1			SELENBP1			DMRTA1			SYNGR1
JPH4			CMTM1			TMEM52B			KCNN2
ZNF781			CCDC198			PPP2R2B			MCTS2P
SCNN1G			SLC39A2			SMIM10L2A			SFRP4
PPY			F11			POLD3			ACTL8
MFHAS1			FOXD3			EN2			SMARCD3
CPNE5			VILL			LOX			TRIB3
AKR1B10			CNKSR2			ACER2			WFDC1
SEMA5B			LVRN			ZNF716			GGCT
CDC25C			ACTC1			OLFML3			CCL14
STMN2			NUDT10			SATB2			TUBB3
HAPLN3			SNTA1			SPRR3			SLCO1A2
MMP8			ZNF789			CYP1A1			SOX21
FRMD1			P2RY2			CNGA3			COMP
LYNX1			PAMR1			CD27			GAL3ST2
GDPD3			KIF4B			NPSR1			CDT1
VCAN			TUBB2A			GPR84			CAV1
CCKBR			SRPX			ITIH2			PIANP
PDILT			SSUH2			KRT4			NR3C2
ESRRB			MC2R			COL22A1			CXCL10
CCL7			AADAC			KLHDC8A			BIRC5
PLSCR5			ERI1			ATAD3B			ITGA7
HAGHL			NELFCD			C18orf54			HPDL
DIAPH3			PRSS51			PIK3AP1			GPRC5A
ROR2			ZNF135			PID1			GRID2
FBXO32			MYOCD			ZNF582			RNF207
SLC52A2			CLCA2			ACOD1			LOXL2
CFAP47			TNFRSF11B			GNGT1			ACER2
IP6K3			SLC35F1			ABCG5			CLCN5
MZT1			RYR2			TRARG1			SLC16A9
SPACA9			CXCL1			HAVCR2			CSAG3
CNN1			WDR72			GPR25			IRX4
GLP2R			CCT2			KCTD8			TDRD6
PHYHD1			AKR1C2			DNAAF3			CLDN6
TMED6			RAB15			NMBR			AURKB
FOS			EMP3			ACRV1			ADRB3
FNDC4			SPOCD1			RAB6B			PTX3
MMP27			MASP1			CORO2B			NEIL3
RNF223			EFCC1			RACGAP1			ADAM33
MC1R			MAGEH1			NPFFR1			UBD
STMN1			CAND2			CLCNKA			C2orf15
CYP2C9			TCEAL3			PRKAA2			ELFN2
OLFML2B			SLC16A7			MDFI			NOVA1
CHSY3			IER5L			SCN2B			PGA3
ALPG			SKP2			TMEM236			FAM227A
CXCL12			LIPG			STAMBPL1			CXCL11
CCDC198			CMA1			SLC6A19			LPCAT1
SLC39A2			SLC12A7			VCAN			ZBTB7C
F11			FBXO41			JPH4			RDM1
FOXD3			FCHO1			SUSD4			NRXN3
VILL			SPARC			KRTAP5-1			ABCA8
NACC2			ACTBL2			HOXA13			RCN1
CNKSR2			VAV2			FAM111B			PDE1C
SCHIP1			RRAD			MAB21L1			RRM2
LVRN			IRX1			C17orf78			TPD52L1
ACTC1			FAM111B			SERPINE1			PALM2AKAP2
DZIP1			NPY2R			ATP12A			SMYD1
NUDT10			CHST1			ACTC1			RASGEF1C
SNTA1			IGFBP1			NEURL3			FBXO43
ZNF789			LYAR			KCNIP2			APELA
P2RY2			PIK3AP1			MAB21L4			SLC9A5
FMO2			SPAG17			SPRR1A			KIAA1549
PAMR1			TXLNB			CHDH			COX6B2
KIF4B			P4HA1			SSC5D			SLC17A9
SRPX			HAVCR1			GPT			MAGEA6
SSUH2			SMIM6			LBP			SULT2B1
MC2R			PLPPR5			DUOXA1			LBX2
AADAC			HENMT1			OR2B6			RSKR
ERI1			POLD1			SKP2			KCNMA1
PRSS51			RTL8B			MOGAT2			C19orf84
MRGBP			ILDR1			SERPINB2			HOXC13
ZNF135			DMRTA1			SMPX			F2RL2
MYOCD			SLC5A2			GPR15			SERPINB4
ST6GAL2			MAGEA3			IDO1			TMEM52B
CLCA2			AL121845.3			RGMA			MT1E
TNFRSF11B			C14orf132			CGB5			POLD3
SLC35F1			TBC1D30			CKM			TNNI3
RYR2			DCLK2			MNX1			COL4A1
CXCL1			ATP2A1			BCO1			CAPN9
WDR72			MYO7A			TAS2R38			SMKR1
CCT2			CYP19A1			LINGO1			TAS2R38
AKR1C2			CAVIN2			SFRP4			CENPU
RAB15			SPARCL1			PLAAT2			SDR9C7
EMP3			COL22A1			SLC18A3			ADAT2
SPOCD1			NUP62CL			ITGB7			RMI2
AFF3			MAP1B			VXN			BHLHA15
MASP1			SETBP1			SLC26A7			PDGFD
EFCC1			SYNGR1			DNASE1L2			TACR2
CBR3			KCNN2			SI			DNAH2
CLDN17			MCTS2P			SERPINB12			SALL2
MAGEH1			SFRP4			ZNF697			RNLS
SH3GL3			ACTL8			CATSPERB			SLC11A1
CAND2			SMARCD3			NCR3LG1			SCML1
ZSCAN31			TRIB3			UTS2			LPAR3
ADAMTSL4			WFDC1			F2RL2			NPSR1
TCEAL3			GGCT			LRRIQ4			CKLF-CMTM1
SLC16A7			CCL14			FAHD2B			MLIP
PPM1L			TUBB3			ANKRD1			LRFN5
IER5L			SLCO1A2			GRIA3			AMTN
SKP2			SOX21			ZNF789			CATSPERB
LIPG			COMP			ADGRG2			TPSG1
TMEM47			GAL3ST2			CHL1			TUBA1A
CMA1			CDT1			SHISAL1			CCNE2
SLC12A7			CAV1			SNCG			ADRA1D
FBXO41			PIANP			TUBA1A			ZFP69B
FCHO1			NR3C2			ATP2A1			CHI3L1
GPR17			CXCL10			IGFL4			CEMIP2
CDKN3			BIRC5			ZNF781			NFASC
SPARC			ITGA7			PIF1			KRT5
ACTBL2			C8G			SLAMF7			PID1
VAV2			HPDL			VAT1L			LY6E
RRAD			GPRC5A			CRNN			CT83
IRX1			GRID2			R3HDML			CARTPT
FAM111B			RNF207			FERMT1			TNFRSF13B
NPY2R			LOXL2			NRXN3			KIRREL3
CHST1			ACER2			MAOB			RGS9
IGFBP1			CLCN5			APOE			BAMBI
LYAR			SLC16A9			CLDN9			CCDC78
COL19A1			CSAG3			SOD3			SULT1B1
PIK3AP1			IRX4			CDSN			CALML3
SPAG17			TDRD6			ANKRD61			GPR15
TXLNB			CLDN6			CH25H			HOXA13
P4HA1			AURKB			P2RX2			GJC1
HAVCR1			ADRB3			CYS1			EPHB2
SMIM6			PTX3			PRR5L			GPR19
PLPPR5			NEIL3			DYNAP			DNAAF3
HENMT1			ADAM33			SCARA3			KCNIP2
ASF1B			UBD			ZNF385B			SMIM10L2A
POLD1			C2orf15			CLCA4			TMEM255A
RTL8B			ELFN2			ALKAL2			CLCA1
ILDR1			NOVA1			ZNF280A			IL37
DMRTA1			PGA3			FAM9C			CNGA3
SLC5A2			SGK1			SMARCD3			SLC29A2
MAGEA3			FAM227A			SH2D5			NOX4
AL121845.3			CXCL11			KCNJ15			FAXC
C14orf132			LPCAT1			CALHM3			LOX
TBC1D30			ZBTB7C			MS4A8			NKX2-3
DCLK2			RDM1			CEMIP2			MT1A
ATP2A1			NRXN3			HOXC13			ACKR1
MYO7A			ABCA8			STC2			PCSK2
CYP19A1			RCN1			FCHO1			PRR19
CAVIN2			PDE1C			DHDH			CACNA1D
SPARCL1			RRM2			FABP12			FAM122B
COL22A1			TPD52L1			DCAF12L2			KCNJ14
NUP62CL			PALM2AKAP2			SIX3			ZCCHC12
MAP1B			NME4			SPATA17			ZDHHC23
SETBP1			SMYD1			SULT2B1			SERPINE1
SYNGR1			RASGEF1C			BTBD11			APOA2
KCNN2			FBXO43			TRIM71			KCNQ5
MCTS2P			APELA			SULT1A2			C2CD4A
SFRP4			SLC9A5			SLC26A8			GPR25
ITPR1			KIAA1549			TOX			TMEM249
ACTL8			COX6B2			SYT10			FEZ1
SMARCD3			SLC17A9			AGBL2			B3GAT1
TRIB3			MAGEA6			LPCAT1			SLC26A7
WFDC1			SULT2B1			OSCAR			TERT
GGCT			LBX2			SNAP91			OR2B6
CCL14			RSKR			DNAH3			EVX1
TUBB3			KCNMA1			RIC3			STAMBPL1
SLCO1A2			C19orf84			GEN1			TDRD5
FRMD6			HOXC13			NKD2			SLC6A11
SOX21			F2RL2			NRSN1			AK5
OSBPL1A			SERPINB4			SERPINB11			ASIC5
COMP			TMEM52B			P2RY6			OAS3
GAL3ST2			MT1E			CPNE7			ICAM3
CDT1			POLD3			ZNF853			SERPINB2
CAV1			TNNI3			ACADL			SELENOP
PIANP			COL4A1			TICRR			VXN
SPART			LHX4			PBX4			CEND1
NR3C2			CAPN9			ICAM3			CLEC3A
SATB1			SMKR1			CFAP251			NCR3LG1
LRRK2			TAS2R38			SLC17A9			SH2D5
CXCL10			CENPU			MEP1A			CTSF
BIRC5			SDR9C7			SAGE1			FERMT1
ITGA7			SHISAL2B			SYNDIG1L			CBY2
OIP5			ADAT2			IGFBP3			RAB6B
ABHD11			ZP1			HAUS7			HSPB7
HPDL			RMI2			RHCG			SMIM35
GPRC5A			BHLHA15			GCM1			KRTAP5-1
GRID2			PDGFD			MAGEA2			NXPH3
RNF207			PDXP			ATRNL1			ZNF697
LOXL2			TACR2			FNDC11			IVL
CRTAC1			DNAH2			TRIM40			MAGEE1
ACER2			SALL2			CYP2W1			PBX4
CLCN5			RNLS			TBX4			GPR84
SLC16A9			SLC11A1			MYOM3			VLDLR
CSAG3			SCML1			HTR2C			VIPR2
IRX4			GPR146			RNLS			CFAP43
TDRD6			LPAR3			TUBAL3			LRP1B
CLDN6			NPSR1			ZDHHC23			ACRV1
AURKB			CKLF-CMTM1			DPF1			HAVCR2
ADRB3			MLIP			SMYD1			ACADL
PTX3			LRFN5			HOXB9			PAEP
NEIL3			AMTN			ZNF626			R3HDML
ZBED2			CATSPERB			CLDN2			PPP1R12B
ADAM33			RFX2			NSG1			CSAG2
UBD			TPSG1			MSX2			STC2
C2orf15			TUBA1A			SLC5A1			HOXB9
ELFN2			CCNE2			PRUNE2			SHISAL1
NOVA1			ADRA1D			CCNE2			OR2I1P
PGA3			ZFP69B			FBXO43			STK32B
FAM227A			CYP2J2			DCT			C20orf204
CXCL11			CHI3L1			RASGEF1C			VAT1L
PDLIM7			CEMIP2			FBXO41			ASB5
LPCAT1			HRCT1			SMIM35			CACNG8
ZBTB7C			NFASC			NOTUM			DHRS2
RDM1			KRT5			HOXA2			IDO1
NRXN3			PID1			PLPPR5			PDGFRB
ABCA8			LY6E			C2			NCKAP5
TSACC			UGT2B7			MYO7A			TCEAL5
RCN1			CT83			ARSF			MINAR1
PDE1C			CARTPT			EVX1			CDC20
IL36RN			TNFRSF13B			BARX2			LDOC1
RRM2			KIRREL3			MFAP5			CPNE7
NFIA			RGS9			LGR5			ELAVL3
TPD52L1			BAMBI			ENTPD5			KCTD8
CENPH			CCDC78			TDRD6			ODF3L1
TMEM132E			SULT1B1			SCML1			LARP6
PALM2AKAP2			CALML3			ZMYND15			NPFFR1
SMYD1			ESF1			SLC8A2			MSLN
RASGEF1C			GPR15			MT1A			XIRP1
FBXO43			HOXA13			MICB			RCOR2
APELA			GJC1			FAM83C			KCNMB2
SLC9A5			EPHB2			KLRB1			FCER1A
WNT9A			GPR19			TRIM29			ADH4
KIAA1549			DNAAF3			LCN12			RIC3
ZEB1			KCNIP2			PDILT			INMT-MINDY4
COX6B2			SMIM10L2A			NUGGC			SLC10A4
SLC17A9			TMEM255A			SIX1			C12orf54
MAGEA6			CLCA1			FAM227A			KRTAP4-1
SULT2B1			IL37			SEZ6L2			HAUS7
LBX2			CNGA3			SLC45A2			CREG2
RSKR			SLC29A2			CHIT1			ABCA4
KCNMA1			NOX4			RTN4RL2			TPSAB1
CKS2			FAXC			TKTL1			STYXL2
C19orf84			LOX			ODF3L1			ITIH2
HOXC13			RDH5			DEFA6			ANKRD13B
F2RL2			NKX2-3			KRT13			GAS1
HSPE1			MT1A			CSMD2			LBP
SERPINB4			ACKR1			FOXJ1			TMEM74
TMEM52B			PCSK2			FGFBP2			HBA2
MT1E			PRR19			KIAA1549			LEFTY1
POLD3			CACNA1D			ASIC5			C20orf144
RTKN			NPAS1			TMEFF2			NBEA
TNNI3			FAM122B			IL13RA2			CHL1
COL4A1			KCNJ14			CPE			LIFR
CAPN9			ZCCHC12			CDH20			KLHL35
SMKR1			ZDHHC23			MYB			RFX8
TAS2R38			SERPINE1			SLC1A5			CCNP
AP1S2			APOA2			STK32C			MT2A
CENPU			KCNQ5			SSC4D			NSG1
SDR9C7			C2CD4A			ZNF540			MICB
ADAT2			GPR25			IL16			PILRB
RMI2			TMEM249			STOML3			P2RY6
BHLHA15			FEZ1			RRAD			MLN
PDGFD			B3GAT1			MAGEH1			PIP4P2
BBC3			SLC26A7			ZFP69B			CLMP
MCC			TERT			FAXC			TRIM29
TACR2			OR2B6			DHRS11			MMP14
DNAH2			EVX1			CLDN12			CDKN2A
SALL2			STAMBPL1			CDO1			PCDH9
RNLS			TDRD5			TMPRSS5			MFAP5
SLC11A1			SLC6A11			SERPINB13			ANXA8L1
SCML1			AK5			MIOX			CLDN1
LPAR3			ASIC5			OR2I1P			PRKAA2
NME1			OAS3			RFX8			HELZ2
NPSR1			ICAM3			ALDOC			SLC2A12
CKLF-CMTM1			SERPINB2			GPIHBP1			MSLNL
RNF180			SELENOP			MYMX			HOXC6
MLIP			VXN			CD300LG			STAC3
LRFN5			CEND1			TRIM73			LGR5
AMTN			CLEC3A			CDK6			OLFML3
CATSPERB			NCR3LG1			ASPDH			ZNF280A
TPSG1			SH2D5			TAGLN3			SPHKAP
TUBA1A			CTSF			HELZ2			CH25H
CCNE2			FERMT1			OAS3			MYB
ADRA1D			CBY2			LRRTM1			PINLYP
TRPC1			RAB6B			INMT			HTR2C
ZFP69B			HSPB7			GSG1L			ITGA11
STARD9			SMIM35			PAX2			MT1G
MID2			KRTAP5-1			HSPB7			ACTG2
CHI3L1			NXPH3			LIPF			GGH
CEMIP2			ZNF697			F13A1			P3H4
SPAG8			ARAP3			LY9			SMIM10
NFASC			IVL			ASB5			TKTL1
KRT5			MAGEE1			REP15			SIX1
PID1			PBX4			CDHR5			SPATA4
LY6E			GPR84			CLPSL2			LMAN1L
CAVIN1			VLDLR			SNORC			FAM3B
CT83			VIPR2			BATF2			LEP
CELF2			PLXNA3			PRSS21			TMEFF2
AMOTL1			CFAP43			RSKR			ZNF536
CARTPT			LRP1B			TRIM72			PGC
TNFRSF13B			ACRV1			EPYC			RAB37
KIRREL3			HAVCR2			FAM186A			RGMA
RGS9			SLC9A3R1			LDOC1			IL13RA2
BAMBI			ACADL			TFF2			ELOVL3
CCDC78			PAEP			NEIL3			ROS1
SULT1B1			R3HDML			ZDHHC15			TEX19
CALML3			PPP1R12B			SPAG16			CGB5
GPR15			CSAG2			ARMC3			ZNF626
HOXA13			STC2			MC1R			FCGR2A
GJC1			HOXB9			PTK7			DCT
EPHB2			SHISAL1			SMIM10			CPE
GPR19			OR2I1P			CENPU			SPON1
DNAAF3			STK32B			PIM2			KRT33A
KCNIP2			C20orf204			ANKRD33			CHIT1
SMIM10L2A			AKR1C3			AKR1B10			CDK6
TMEM255A			VAT1L			CLEC3A			CRYBG2
CLCA1			ASB5			FRMPD4			ZIC5
IL37			NIM1K			CCDC110			KNG1
CNGA3			RHBDF2			NRCAM			LRGUK
SLC29A2			CACNG8			APOC3			CDH20
NOX4			DHRS2			TMEM74			HOXA9
FAXC			IDO1			CACNA1D			MUSTN1
LOX			PDGFRB			KIF5A			KCNA3
NKX2-3			NCKAP5			B3GAT1			EPYC
MT1A			TCEAL5			SLC5A9			SHISA9
ACKR1			MINAR1			PTPRO			ZNF853
PCSK2			CDC20			MCTS2P			NRSN1
PRR19			LDOC1			SLC9A5			TRIM71
CACNA1D			CPNE7			FKBP10			FABP4
FAM122B			ELAVL3			PIP4P2			CLCN4
KCNJ14			KCTD8			MUCL1			PPP2R2B
ZCCHC12			ODF3L1			LRRN4			ANKRD1
ZDHHC23			LARP6			SNTA1			KCNA2
SERPINE1			NPFFR1			CPA2			C2
APOA2			MSLN			MMP14			OSCAR
KCNQ5			XIRP1			GPC2			AGBL2
C2CD4A			RCOR2			PNMA5			CD80
GPR25			KCNMB2			DLX4			GNMT
TMEM249			FCER1A			PAH			HOXA5
FEZ1			ADH4			CMA1			FKBP10
B3GAT1			RIC3			CCL14			ZNF582
CKS1B			INMT-MINDY4			MIXL1			PCDHGB7
SLC26A7			SLC10A4			LINC00514			ZNF724
TERT			C12orf54			P2RY2			PRUNE2
OR2B6			KRTAP4-1			NR6A1			WNT8B
EVX1			HAUS7			CCL3			TBX4
STAMBPL1			CREG2			SPAG17			ITM2A
TDRD5			ABCA4			DNAH14			CCL3
SLC6A11			TPSAB1			COL4A1			IGFL2
AK5			STYXL2			NOX4			SLC1A5
KIAA1614			ITIH2			ZNF724			DLX4
ASIC5			ANKRD13B			FCGR2A			PSRC1
DGKA			GAS1			PACRG			NLGN1
OAS3			LBP			COL23A1			PTPRO
ICAM3			TMEM74			CALB1			ZNF540
SERPINB2			NLRC5			STON1-GTF2A1L			MYOM3
SELENOP			HBA2			ANO5			KAAG1
VXN			LEFTY1			MRO			IGFL4
CEND1			C20orf144			RARRES1			CCER2
CLEC3A			NBEA			LYG1			CBWD6
NCR3LG1			CHL1			ADAM8			LRRN4
SH2D5			LIFR			F2			KRT6A
CTSF			KLHL35			CLCN4			FCGR1B
ARHGAP20			RFX8			FAM110B			TNNC1
FERMT1			CCNP			SRCIN1			GPC2
RAB38			MT2A			PALM2AKAP2			SFN
CBY2			NSG1			EPOP			SOD3
DAPL1			MICB			ACTG2			PNMA5
RAB6B			ID1			MSH5-SAPCD1			GUCA1C
HSPB7			PILRB			LCTL			M1AP
SMIM35			TMEM37			XIRP1			CALB1
KRTAP5-1			P2RY6			TSPEAR			BTNL8
NXPH3			MLN			ELANE			LAMP3
ZNF697			PIP4P2			MAGEC1			GCM1
IVL			KAZALD1			HOXA5			CHDH
PLA2G5			CLMP			IRX1			PGA5
MAGEE1			TRIM29			ROS1			CSMD2
PBX4			TST			BHLHA15			DNAH17
GPR84			TMEM92			RNF207			SNCG
VLDLR			MMP14			CACNA1E			COL27A1
IL17D			CDKN2A			KCNJ14			SPTSSB
FNBP1			PCDH9			LILRB5			LCN12
VIPR2			MFAP5			GRID2			SATB2
GNAZ			ANXA8L1			B3GNT8			P3H2
CFAP43			CLDN1			NCKAP5			SLC22A11
LRP1B			PRKAA2			MAGEA1			TCF21
ACRV1			HELZ2			FAIM2			FRMPD4
LPP			SLC2A12			SLC7A9			SLC26A3
HAVCR2			PVR			APOBEC3B			LCTL
ACADL			MSLNL			ACY3			NETO2
PAEP			HOXC6			CCKAR			PTGER3
SPC24			STAC3			ADH4			PLA2G12B
R3HDML			LGR5			ERVW-1			HSPB1
PPP1R12B			OLFML3			SPATA4			GPR176
CIDEB			ZNF280A			MT2A			SCARA3
CSAG2			SPHKAP			SHOX2			IGFBP3
STC2			CH25H			CYP2C18			PRSS33
HOXB9			MYB			H2BC18			DOC2A
SHISAL1			PINLYP			TEX19			MYRFL
OR2I1P			HTR2C			SERP2			SSC5D
STK32B			ITGA11			PTGER3			NKD2
C20orf204			BST1			MFSD2B			SCN2B
VAT1L			MT1G			EPSTI1			PTK7
ASB5			ACTG2			TNFRSF9			PKIA
PRDM1			GGH			CCDC78			SKIDA1
SLC30A10			PBLD			GSTA1			ARMC3
PDE8B			P3H4			IFNL2			MAB21L2
CACNG8			SMIM10			FGL1			PRKCB
CD207			TKTL1			GNG8			AGTR1
GNAI1			SIX1			IL1RAPL1			GPIHBP1
DHRS2			SPATA4			CTSF			SPATA17
IDO1			LMAN1L			NLGN1			ASCL2
PDGFRB			FAM3B			AL121845.3			SERP2
NCKAP5			LEP			CCL21			SYNDIG1L
ASAP3			TMEFF2			PDE7B			MUCL1
IRAG1			ZNF536			SPINK8			SAGE1
TCEAL5			MORC4			DRICH1			PLIN1
DLC1			PGC			FIBCD1			CPLX1
MINAR1			RAB37			PM20D1			COL5A1
ZNF468			MST1			IGFL2			CDH3
CDC20			RGMA			PCSK9			CALHM3
LDOC1			IL13RA2			MAGEA4			MSH5-SAPCD1
CTTNBP2			ELOVL3			OBP2A			PACRG
CPNE7			ROS1			SLC6A11			CA2
ELAVL3			TEX19			ADAT2			ZNF888
GPR1			CGB5			STPG3			CLDN9
KCTD8			ZNF626			GRB7			MNX1
ODF3L1			DNASE1			CHST13			FNDC11
LARP6			FCGR2A			POU5F1B			TLR2
NPFFR1			DCT			ALB			APOE
CCDC34			CPE			ANKRD13B			LRRC69
MSLN			SPON1			TCEAL5			FAR2
XIRP1			KRT33A			SMC1B			CLDN2
RCOR2			CHIT1			FAM122B			LHX2
KCNMB2			CDK6			MLIP			DNASE1L2
ICA1L			CRYBG2			PMFBP1			LINGO1
FCER1A			ZIC5			SKIDA1			ACOD1
ADH4			KNG1			ACKR1			SIX3
RIC3			LRGUK			C7			PCSK9
INMT-MINDY4			CDH20			GFY			SUSD4
SLC10A4			HOXA9			CARTPT			AC004080.3
HCAR2			MUSTN1			LMAN1L			ADAM8
C12orf54			KCNA3			PHGR1			TMEM59L
KRTAP4-1			EPYC			RASGEF1A			C5orf58
HAUS7			SHISA9			ADAMTS7			LILRB4
CREG2			ZNF853			IFNL3			MAGEA4
ABCA4			NRSN1			CKLF-CMTM1			SGCE
TPSAB1			TRIM71			NPY			PRR5L
STYXL2			FABP4			CCNI2			C6orf15
ITIH2			CLCN4			WNT8B			SHOX2
ANKRD13B			PPP2R2B			CD177			ZIC2
GAS1			ANKRD1			TMEM238L			EN2
LBP			NR0B2			FBLN1			ADGRL3
TMEM74			KCNA2			ITM2A			PRSS21
KAZN			SECTM1			PDGFRB			CDH11
TMTC1			C2			ELAVL4			STON1-GTF2A1L
IL11			OSCAR			BNC1			ENTPD3
HBA2			AGBL2			DIRAS1			ATP2B3
LEFTY1			CD80			CRYBG2			SIX4
C20orf144			SDCBP2			SIX4			CFAP251
NBEA			GNMT			UCN			LCN1
IL36B			HOXA5			LARP6			ZMYND15
CHL1			MT1F			SLC28A3			SYT10
LIFR			FKBP10			C12orf54			COL12A1
KLHL35			ZNF582			FCGR1B			GNGT1
RFX8			PCDHGB7			NPAS3			FAM9C
CCNP			ZNF724			DOC2A			PGA4
MT2A			PRUNE2			LRRC46			LYG1
NSG1			WNT8B			MAGEA10			IL18BP
MICB			SOWAHA			FRMD1			FAM181B
PILRB			TBX4			ITGA11			CORO2B
P2RY6			ITM2A			PINLYP			KCNC3
RNF217			CCL3			TLR2			TNFRSF9
SYNJ2BP-COX16			IGFL2			CLCA2			GBP5
MLN			SLC1A5			FAR2			ANO5
PIP4P2			DLX4			CD80			KCNH2
CNTN1			PSRC1			ADGRG1			PIWIL4
CLMP			NLGN1			SULT1B1			FAM186A
TRIM29			PTPRO			MYLK2			TUBB4A
MMP14			ZNF540			AGTR1			SRCIN1
SLC16A6			MYOM3			DES			FOXJ1
THEM6			KAAG1			PIWIL4			SLC28A3
[truncated: 2,061 more rows]

## Sheet: Sheet5
Supplementary Table 5. The univariate COX propotional hazard regression analysis of three groups.
the overall-stage STAD	the early-stage STAD	the progressive-stage STAD
AARD	AARD	AADAC
ABCA6	ABCB5	AAMDC
ABCA8	AC008687.4	ABCG5
ABCA9	AC109583.1	AC068580.4
ABCB5	ACSM5	ACADM
ABCC9	ADAD2	ACP4
ABCG4	ADAM7	ADAMTS12
AC010255.2	ADAT2	ADAMTS15
AC099489.1	ADCYAP1	AKAP5
ACKR3	ADGRD1	ANOS1
ACSM5	ADH4	ANTXR1
ADAD2	ADIPOQ	AQP9
ADAM12	ADRB3	ARHGAP4
ADAM18	AL513165.2	ASPN
ADAMTS1	AMHR2	ATRNL1
ADAMTS12	ANGPTL3	BCO1
ADAMTS8	ANHX	BDH2
ADARB1	ANKRD1	BGN
ADGRV1	ANKRD33	BMP1
ADH4	ANKRD53	BTNL3
ADRB3	ANKUB1	C11orf42
AGBL2	ANXA8	C11orf97
AGT	ANXA8L1	C17orf78
AKAP12	APOA1	C1QTNF3
AL031708.1	APOB	C5orf58
ALDH3A2	APOE	CCDC178
ALLC	APOH	CCL14
AMHR2	AQP10	CCT6A
ANKRD1	ARL14EPL	CDC25A
ANKRD33	ARMCX1	CDH11
ANKRD53	ARPC1B	CDH6
ANOS1	ARPP21	CDHR4
ANXA8	ART1	CEACAM16
ANXA8L1	AS3MT	CELA3B
APOB	ASGR2	CENPI
APOH	ASZ1	CENPL
AQP10	ATF3	CENPN
AQP9	ATP2B2	CEP295
ARG1	ATP6V0D2	CFAP157
ARHGAP20	ATP8B3	CGAS
ARHGEF37	BAALC	CH25H
ARHGEF39	BANF2	CHADL
ARL14EPL	BDKRB1	CHAF1A
ARMCX1	BEX4	CHSY3
ASF1B	BHLHA15	CHTF18
ATF3	BOLL	CIP2A
AVPR1A	BPIFA2	CLIP4
AXIN2	BPIFB3	CLSPN
BAALC	BRI3BP	COL10A1
BANF2	BTN1A1	COL11A1
BATF2	C11orf53	COL5A2
BDH2	C12orf50	COL6A3
BGN	C14orf39	CSF2
BMP1	C1QL2	CTHRC1
BOLL	C4orf48	CYTL1
BORA	C8orf74	DCAF12L1
BRIP1	CA10	DCBLD1
BST1	CACNG3	DCLK3
C11orf86	CACNG5	DDIAS
C11orf96	CAGE1	DHDH
C11orf97	CALHM3	DHRS7
C12orf50	CATSPER1	DNASE1L2
C1QL2	CCDC178	DNMT1
C1QTNF9	CCDC197	ECT2
C2orf50	CCER1	ELL2
C4orf48	CCL15	ESPL1
C5orf46	CD300LG	F13B
C6orf15	CD36	F5
C9	CDH10	FAM81A
C9orf50	CER1	FAM9C
CALCR	CFHR4	FANCA
CATSPER1	CGB3	FAP
CC2D2A	CGB5	FBLN1
CCDC178	CGB8	FCHO1
CCL14	CHAT	FEN1
CCT6A	CIDEA	FFAR3
CD36	CLEC1B	FN1
CDC25A	CLEC3A	FNDC1
CDCA2	CLPSL2	FOLR2
CDH10	CNGA3	FOXRED2
CDH11	CNTN1	FOXS1
CDH20	COL26A1	GCG
CDO1	COL6A5	GDPD2
CEACAM16	COL6A6	GINS4
CENPI	CPA4	GLRA4
CER1	CPE	GPR42
CFAP157	CREB3L3	GRB7
CFHR4	CRH	GRIA3
CGAS	CRHBP	GSTA2
CGB2	CRTAC1	GSTA3
CGB3	CRYBB2	GUCY1A2
CGB5	CSAG2	HASPIN
CGB8	CSRNP1	HMCN1
CH25H	CTHRC1	HTR1F
CHADL	CTSF	HTR4
CHAF1A	CTXN2	IBSP
CHRDL1	CYP11A1	IFTAP
CHSY3	CYP19A1	IGFBP1
CIDEC	CYP1B1	IL20RB
CILP	CYP26A1	INCENP
CIT	CYP27B1	INHBA
CKS2	DAZL	INHBE
CLDN9	DBX1	KIAA1549L
CLEC18C	DCLK1	KIF18B
CLEC3A	DDN	LARGE2
CLIP4	DGKB	LMNB1
CLSPN	DHRS2	LMNB2
CLTRN	DIO1	LOX
CMA1	DLGAP2	LOXL2
CNRIP1	DLX6	LTF
CNTN1	DMRTB1	MAGEA11
CNTN2	DNAJB13	MAGEH1
COL10A1	DNAJB8	MASTL
COL3A1	DNASE1L3	MATN3
COL5A2	DPPA3	MCM2
COL8A1	DRC7	MLN
COLEC12	DUSP1	MMP13
COX8C	DUSP13	MMRN1
CPA3	DUSP26	MSH2
CPA4	DUSP9	MT1M
CPE	EGR1	MTTP
CREB3L3	ELOVL4	MYL4
CRH	ELSPBP1	NAALADL1
CRISPLD2	EN1	NAT8
CRTAC1	EPB41L3	NCAPD2
CRY2	EPO	NEMP1
CSF2	EPYC	NETO2
CT45A10	ESRRG	NEUROG3
CT83	F2	NHS
CTHRC1	F2R	NOP2
CTSG	F7	NOTCH3
CYBRD1	FABP4	NOX4
CYP11A1	FAM117A	NT5DC4
CYP19A1	FAM181B	NUPR2
CYSLTR1	FAM47C	NXPH1
CYTL1	FAM9B	OLFML2B
DCBLD1	FBP1	OTC
DCLK1	FGL1	OTUD1
DCLK3	FKBP10	P4HA3
DCN	FNDC4	PAMR1
DDIAS	FNDC5	PDGFRB
DDR2	FO681492.1	PKD1L1
DEFB126	FOXH1	PLIN2
DHRS7	FOXI2	PLXNA1
DIO1	FOXS1	PNPLA1
DLC1	FRMD7	POLQ
DNAAF3	FRMPD2	POLR1A
DNAH6	FRZB	PRAC1
DNASE1L2	FSTL5	PRRX1
DNASE1L3	FTCD	PSCA
DNMT1	GABARAPL1	PSD2
DPPA3	GABBR2	PYY
DRC7	GABRA5	RAD51AP1
DUSP1	GABRB1	RADIL
DUSP13	GAD2	RAI14
EGF	GADD45B	RDH8
ELL2	GAGE1	RNASE1
ELOA2	GAL3ST3	SCNN1G
ELOVL4	GALNTL6	SERPINA10
ENPEP	GAP43	SERPINB2
EPB41L3	GCM1	SERPINE1
ERCC6L	GDF3	SGO1
ESCO2	GEM	SLC17A9
EZH2	GFRA1	SLC26A3
F12	GFRA4	SLC39A4
F13A1	GHR	SLC45A2
F2	GPC2	SOX21
F2R	GPC3	SPARC
F7	GPR15	SRMS
FAM229B	GRIA2	SUSD2
FAM47C	GRID2	SYT13
FAM81A	GRM5	SYT16
FAM83A	GRP	TAFA5
FAM9B	GRXCR2	TBC1D4
FAM9C	GSG1	TBX15
FAP	GUCY2F	TCF21
FBXL7	GYPA	TFF2
FCGR2A	H1-6	THY1
FCHO1	H2BU1	TIMELESS
FEN1	H2BW1	TLE5
FKBP10	HAND1	TMEM26
FMO1	HBB	TMEM266
FNDC1	HBD	TMPO
FNDC4	HBQ1	TNFAIP2
FO681492.1	HCAR1	TWNK
FOLR2	HCN1	UGT1A4
FOXD4	HEYL	UGT2B15
FOXRED2	HMGA1	UHRF1
FOXS1	HMGA2	UPK1B
FPR3	HOXC5	VCAN
FRMD6	HP	XDH
FRMD7	HRNR	ZNF367
FRZB	IFITM10	ZNF536
GABARAPL1	IGFBP1
GABBR2	IGFN1
GAD1	IL1RAPL1
GADD45B	IL6R
GALNT15	IMPG2
GAMT	INHA
GEM	IQCM
GGN	ITIH1
GHR	JPH4
GINS4	JUN
GLP2R	KCNA7
GNAI1	KCNG3
GPR1	KCNG4
GPR146	KCNJ18
GPR78	KCNK9
GPX3	KLF1
GRIA2	KLF10
GRIA3	KLF15
GRID2	KLHL30
GRP	KRT1
GTF2A1L	KRT26
H2BW1	KRT31
H2BW2	KRT33A
HAMP	KRT7
HAND1	KRT73
HASPIN	KRT75
HBA1	KRT77
HBA2	KRT79
HBB	KRT84
HCAR1	LARP6
HEYL	LBP
HP	LBX1
HSPB2	LEAP2
HTR1F	LGALS7B
IBSP	LGI1
IER5L	LIPK
IGFN1	LRAT
IL20	LRP1B
IMPG2	LRP8
INHA	LRRC3B
INHBA	LUZP4
INHBE	MAB21L2
INPP5J	MAGEA9B
IQCM	MATN3
KCNA4	MBL2
KCNA7	MCM7
KCNE4	MEIOB
KCNK3	METTL1
KCNK9	METTL27
KCTD19	MFAP5
KIAA1549L	MFSD2B
KIF11	MGAT4C
KIF15	MINDY4B
KIF18B	MLIP
KIF24	MMP20
KIF2C	MSH5-SAPCD1
KIT	MSR1
KLHL13	MTUS2
KLHL30	MYBL2
KNTC1	MYH4
KRT31	MYH6
KRT72	MYL10
KRT73	MYOM1
LARP6	NAALADL1
LGI1	NEK3
LGR6	NEK5
LINC02203	NKX2-4
LMNB1	NOX4
LMNB2	NPPB
LOX	NPR3
LOXHD1	NPY
LPAR1	NPY2R
LRCH2	NR0B1
LRRC36	NRSN1
LUZP4	NT5C1A
LYPD8	NUDT11
LYVE1	OLAH
MAB21L2	OLFM3
MAGEA11	OLFML2B
MAGEA9B	OR2C3
MAGEH1	OR2L13
MANEAL	OR4N2
MAPK10	OR7C1
MASTL	OR8A1
MATN3	OTP
MCC	OXTR
MCEMP1	P2RY6
MCM2	PAEP
MCM3	PAK5
MEI4	PAMR1
MFAP5	PAQR9
MGAT4C	PAX1
MICU3	PAX3
MKI67	PCARE
MKNK2	PCOLCE2
MLIP	PDE1B
MMP20	PHOX2A
MMRN1	PHYHIP
MOGAT1	PIM1
MRGPRX2	PKHD1
MRGPRX4	PKIA
MS4A6E	PLA1A
MSR1	PLA2G5
MTBP	PLAC1
MTTP	PLAU
MYB	PLD5
MYL4	PLG
NAALADL1	PLIN1
NCAPD2	PLPPR4
NDC1	PNMA6E
NETO2	PNPLA5
NHS	POLR1G
NKX2-4	PON1
NLGN4Y	PON3
NOX3	POTEM
NOX4	PRSS38
NPPB	PSG9
NPR1	PTGIS
NPR3	PYCR3
NR0B1	PYDC1
NT5DC4	RAC3
NUDT10	RADIL
NUDT11	RASGEF1C
NXPH1	RBP7
OLFML2B	RFPL4A
OLIG3	RFPL4B
OPRK1	RFX8
OR10A5	RIMS1
OR4N2	RNASE10
OR5M11	RNASE2
ORC1	RND2
OSBPL1A	RNF43
OTOG	RTL8B
P3H2	S100A7A
P3H4	SAMD7
P4HA3	SCGB3A1
PABPC5	SDS
PAMR1	SEMA5B
PARPBP	SEMG1
PAX1	SERPINA10
PAX7	SERPINF2
PBX4	SGCE
PCARE	SHISA2
PCDHGB7	SHOX2
PCOLCE2	SIRPD
PDE1B	SLC12A1
PDE3A	SLC12A7
PDGFD	SLC13A5
PDGFRB	SLC16A7
PHYHIP	SLC17A7
PIM1	SLC20A1
PKD1L1	SLC22A16
PKIA	SLC22A17
PLA2G5	SLC22A24
PLAC1	SLC24A5
PLCL1	SLC27A6
PLPPR4	SLC45A2
PNMA5	SLC5A4
PNMA6E	SLC6A14
POLD3	SLC6A15
POLQ	SLC7A3
PPDPFL	SLCO4A1
PRAC1	SLIT2
PROSER1	SLITRK4
PRRX1	SMARCD3
PRSS38	SMIM10L2B
PSCA	SNCG
PSG7	SOCS2
PTGFR	SOHLH1
PTH1R	SPACA1
RAB3B	SPP2
RAD54L	SPTBN5
RADIL	SPX
RAG2	ST8SIA1
RASGEF1C	ST8SIA6
RBP7	STC1
RCAN2	STRA8
RDH8	SUN3
RECK	SUPT20HL1
RETN	SVOPL
RGS2	SYCP2L
RGS4	SYNPR
RGS5	SYT12
RHEBL1	SYT13
RIMS1	SYT14
RIPPLY2	TACR1
RNASE1	TAFA4
RNF43	TAL2
RORB	TBC1D26
RPS4Y1	TBC1D28
RTL8B	TBR1
RTN4R	TCHHL1
RXFP3	TEX11
S100A12	TEX13B
SAMD12	TF
SAPCD2	THRSP
SASS6	TLE7
SEC61G	TM4SF19
SEMA5B	TMEM151B
SERPINA10	TMEM256-PLSCR3
SERPINA5	TMEM72
SERPINB10	TMEM74
SERPINB2	TNFRSF10A
SERPINE1	TNFRSF25
SGCE	TNFSF18
SHOX2	TNNI1
SIGLEC6	TOX2
SLAMF9	TRARG1
SLC12A7	TRIML2
SLC13A5	TSPYL6
SLC17A7	TUBB4A
SLC17A9	TUBB8
SLC1A7	UBE2QL1
SLC22A16	UCN
SLC22A17	UGT2B15
SLC24A2	UGT2B17
SLC35E4	UNC5D
SLC37A2	UPB1
SLC45A2	USH2A
SLC5A1	USP29
SLC7A3	VAX2
SLC9A9	VCAN
SLCO6A1	VGLL1
SLIT2	VIP
SLITRK4	VWCE
SMARCD3	WNT8B
SMIM10	WT1
SMIM10L2B	XAGE5
SMPD3	XG
SNCG	ZAR1L
SNORC	ZBED2
SOCS3	ZFP36
SOHLH2	ZFP42
SOX14	ZNF195
SPAM1	ZNF385C
SPARC	ZNF716
SPATA21	ZNF761
SPATA31D1
SPINK14
SPON1
SPTBN5
SRMS
SSX4
SSX4B
STARD3
STIL
STMN2
SULT2A1
SUPT20HL1
SYCP2L
SYT13
SYT16
TACR1
TAFA4
TAFA5
TAL2
TBC1D26
TBC1D28
TBC1D31
TBX15
TCAP
TEX13B
TFDP3
TFF2
THBS2
THY1
TLE7
TLR2
TM4SF19
TM4SF5
TMEM196
TMEM200A
TMEM201
TMEM211
TMEM255A
TMEM71
TMTC1
TNFAIP2
TNFAIP8L3
TNFSF18
TREML4
TRIM43B
TRIML2
TSC22D3
TSPAN7
TSPYL6
TTC29
TTPA
TUBB4A
TUBB8
TWNK
TXNIP
UBE2QL1
UGT1A4
UGT2B10
UGT2B15
UGT2B17
UHRF1
UPK1B
USP29
VCAN
VSX2
VWCE
ZBED2
ZFP36
ZNF331
ZNF367
ZNF385C
ZNF385D
ZNF536
ZNF716

## Sheet: Sheet6
Supplementary Table 6. The intersection of the mRNAs-OS of three groups.
Consensus mRNAs-OS of overall- and early-stage STAD			Consensus mRNAs-OS of overall- and progressive-stage STAD			Consensus mRNAs-OS of early- and progressive-stage STAD			Consensus mRNAs-OS of overall-, early- and progressive-stage STAD
ARL14EPL			CCT6A			MATN3			MATN3
MATN3			UPK1B			RADIL			RADIL
LUZP4			IBSP			SLC45A2			SLC45A2
SLC7A3			SLC45A2			NOX4			NOX4
SNCG			DCLK3			CTHRC1			CTHRC1
ZFP36			RDH8			FOXS1			FOXS1
CPA4			KIAA1549L			OLFML2B			OLFML2B
SMARCD3			UGT1A4			SERPINA10			SERPINA10
PCOLCE2			CEACAM16			PAMR1			PAMR1
H2BW1			CHAF1A			SYT13			SYT13
CGB3			SYT13			CCDC178			CCDC178
CGB8			ADAMTS12			NAALADL1			NAALADL1
AQP10			FAM9C			VCAN			VCAN
APOH			ZNF536			UGT2B15			UGT2B15
ANKRD1			TAFA5			IGFBP1
GRID2			SYT16
ANKRD33			INHBE
PAX1			PRAC1
SEMA5B			BDH2
PLA2G5			UHRF1
CER1			BMP1
CGB5			NT5DC4
GABBR2			MCM2
NR0B1			LMNB2
BANF2			RNASE1
TSPYL6			HTR1F
PRSS38			TBX15
FAM47C			AQP9
AMHR2			MYL4
AARD			FCHO1
SPTBN5			DCBLD1
CD36			COL10A1
PNMA6E			CSF2
DCLK1			MMRN1
RASGEF1C			HASPIN
FRMD7			UGT2B15
SLC13A5			C11orf97
PIM1			NCAPD2
FAM9B			NOX4
BOLL			INHBA
TUBB8			MTTP
ANXA8L1			VCAN
ADAD2			SPARC
HAND1			CTHRC1
VWCE			BGN
SMIM10L2B			THY1
TNFSF18			P4HA3
KRT73			DHRS7
CATSPER1			NXPH1
GRIA2			PAMR1
MAB21L2			CHADL
ANXA8			DDIAS
INHA			NAALADL1
CREB3L3			MAGEH1
TUBB4A			PRRX1
PHYHIP			SRMS
UGT2B17			CCDC178
USP29			ZNF367
TM4SF19			CCL14
ADRB3			ANOS1
IQCM			PKD1L1
RADIL			CH25H
RIMS1			FEN1
SLC45A2			MAGEA11
ZBED2			KIF18B
MAGEA9B			CHSY3
LGI1			GINS4
SLC22A16			DNMT1
ACSM5			LMNB1
HP			RADIL
KCNA7			CDC25A
RBP7			CFAP157
DUSP13			CLSPN
CYP19A1			NETO2
DRC7			COL5A2
GEM			DNASE1L2
GADD45B			CLIP4
SLC22A17			CYTL1
F2			SERPINA10
CRH			FOXRED2
MLIP			PDGFRB
HCAR1			FAM81A
TRIML2			MASTL
CFHR4			TFF2
NPPB			OLFML2B
SGCE			FAP
TAFA4			CGAS
TBC1D26			FOXS1
NPR3			MATN3
C1QL2			SLC17A9
HBB			POLQ
DIO1			LOX
MMP20			PSCA
ADH4			ELL2
NOX4			FOLR2
PCARE			NHS
SLC17A7			TWNK
DPPA3			GRIA3
ZNF716			TNFAIP2
F7			SERPINE1
PLAC1			CDH11
FRZB			FNDC1
SYCP2L			SERPINB2
CTHRC1			CENPI
SHOX2
KCNK9
OR4N2
ANKRD53
KLHL30
APOB
CPE
FNDC4
FOXS1
OLFML2B
F2R
KRT31
TLE7
SLITRK4
SERPINA10
CLEC3A
CRTAC1
PAMR1
IGFN1
PKIA
PLPPR4
TEX13B
CYP11A1
DUSP1
CNTN1
C12orf50
DNASE1L3
TAL2
ZNF385C
ABCB5
SYT13
CCDC178
SUPT20HL1
FO681492.1
MFAP5
ELOVL4
TBC1D28
GRP
MSR1
LARP6
PDE1B
TACR1
NKX2-4
BAALC
GHR
RNF43
C4orf48
NUDT11
HEYL
RTL8B
UBE2QL1
IMPG2
SLIT2
FKBP10
CDH10
NAALADL1
ATF3
GABARAPL1
VCAN
EPB41L3
MGAT4C
SLC12A7
UGT2B15
ARMCX1

## Sheet: Sheet7
SupplementaryTable 7. The top 40 key candidate mRNAs-OS of the overall-, early- and progressive-stage STAD patients.
Overall-stage		Early-stage		Progressive-stage
Name	Degree	Name	Degree	Name	Degree
KIF11	39	APOA1	31	FN1	30
EGF	35	APOB	28	BGN	20
KIF2C	33	APOE	23	FEN1	20
KIF15	32	JUN	23	COL5A2	19
MKI67	32	GAD2	23	ESPL1	19
COL3A1	28	GRIA2	22	MCM2	19
FEN1	28	NPY	21	UHRF1	19
MCM3	27	F2	21	NCAPD2	17
MCM2	27	ADIPOQ	20	RAD51AP1	16
APOB	25	PLG	19	VCAN	15
DCN	24	GRM5	19	LOX	15
UHRF1	24	HP	17	SPARC	15
RAD54L	24	APOH	17	COL6A3	14
BGN	23	SYNPR	17	COL11A1	14
THBS2	23	CRH	16	ECT2	14
KNTC1	23	MBL2	16	CLSPN	14
CLSPN	23	SLC17A7	16	SGOL1	14
CDC25A	23	ATP2B2	15	CDH11	13
F2	22	CACNG3	15	PDGFRB	13
ASF1B	22	GAP43	14	CHTF18	13
COL5A2	22	GRID2	13	TIMELESS	13
ORC1	21	CA10	13	INCENP	12
AGT	20	CYP19A1	12	KIF18B	12
TLR2	20	F7	12	CENPN	12
CDCA2	20	FABP4	11	MMP13	11
THY1	20	SERPINF2	11	THY1	11
SPARC	19	VIP	10	CDC25A	11
EZH2	19	EPO	10	MSH2	11
ERCC6L	19	IGFBP1	10	CHAF1A	11
NCAPD2	19	SERPINA10	10	ASPN	10
HP	18	FTCD	10	SERPINE1	10
KIT	18	MYH6	10	CENPI	10
ESCO2	18	ADCYAP1	9	FAP	9
GRIA2	17	CYP26A1	9	IBSP	8
SERPINE1	17	PON1	9	COL10A1	8
LMNB1	17	WT1	9	BMP1	8
KIF18B	17	SPP2	9	FBLN1	8
CHAF1A	17	FGL1	9	POLQ	8
LOX	17	GPC3	9	GCG	8

## Sheet: Sheet8
Table 8. Multivariate analysis of overall-, early- and progressive-stage STAD patients.
	mRNAs-PRO	Coefficient	HR	P-value
The overall-stage STAD	F2	0.113776	1.1205	0.00182484
	EGF	0.104349	1.10999	0.00402682
	SERPINE1	0.18643	1.20494	0.00710663
	ESCO2	0.295981	1.34444	0.0120388
	ERCC6L	-0.263762	0.768156	0.0396054
	UHRF1	-0.235554	0.790133	0.045636
	SPARC	0.158414	1.17165	0.0997213
The early-stage STAD	IGFBP1	0.214859	1.23969	0.000222357
	CA10	0.319637	1.37663	0.00111499
	APOE	0.289428	1.33566	0.00472727
	TF	0.206674	1.22958	0.00501635
	WT1	0.17084	1.1863	0.00699496
	GRID2	0.242766	1.27477	0.00892435
	JUN	0.459383	1.5831	0.0092808
	APOB	-0.121487	0.885602	0.0263648
	GRIA2	-0.210923	0.809836	0.0440643
The progressive-stage STAD	INCENP	-1.17712	0.308164	0.00176053
	CHAF1A	-0.602256	0.547575	0.0157956
	VCAN	0.527101	1.69401	0.0175138
	IBSP	0.135923	1.14559	0.0223809
	CDH11	-0.708569	0.492348	0.0257143
	PDGFRB	0.696425	2.00657	0.0280239
	BMP1	0.428409	1.53481	0.0521411
	GCG	0.0846695	1.08836	0.0541005
	ASPN	0.253129	1.28805	0.0660345
	BGN	-0.396976	0.67235	0.0732574
	GINS4	0.355572	1.427	0.0800467
	COL6A3	-0.404925	0.667027	0.106648
	ECT2	-0.295423	0.744217	0.128644
	KIF18B	0.37553	1.45576	0.154116
